# Supplementary material for: Predictions of bitcoin prices through machine learning based frameworks
Source: PeerJ Comput Sci. 2021 Mar 29;7:e413. doi: 10.7717/peerj-cs.413 (PMC8022579; doi:10.7717/peerj-cs.413)
Supplement: Supplemental Information 1 — File named README describes the files uploaded. [file peerj-cs-07-413-s001.zip]

Archive with 33 entries (27 files):
- RESULTS/BITCOIN/
- RESULTS/BITCOIN/ANN_files/
- RESULTS/BITCOIN/ANN_files/BTC_ANN_k_fold_3_day_1.txt
- RESULTS/BITCOIN/ANN_files/BTC_iperparameters_k_fold_3_day_1.txt
- RESULTS/BITCOIN/ANN_files/BTC_MAPE AVG and STD for FFNN and SVR(rbf,lin,poly)+FFNN.txt
- RESULTS/BITCOIN/ANN_files/BTC_MAPE AVG and STD for LSTM and SVR(rbf,lin,poly)+LSTMNN.txt
- RESULTS/BITCOIN/ANN_files/btc_SVR(lin)+LSTM_day_1.txt
- RESULTS/BITCOIN/ANN_files/btc_SVR(lin)+LSTM_day_10.txt
- RESULTS/BITCOIN/ANN_files/btc_SVR(lin)+LSTM_day_20.txt
- RESULTS/BITCOIN/ANN_files/prices.csv
- RESULTS/BITCOIN/ANN_files/statistics.txt
- RESULTS/BITCOIN/BNN_files/
- RESULTS/BITCOIN/BNN_files/0.01 quantiles.txt
- RESULTS/BITCOIN/BNN_files/0.99 quantiles.txt
- RESULTS/BITCOIN/BNN_files/BNN_day_1.txt
- RESULTS/BITCOIN/BNN_files/BNN_k_fold_two_stages.txt
- RESULTS/BITCOIN/BNN_files/predicted price avg.txt
- RESULTS/BITCOIN/BNN_files/predicted prices std.txt
- RESULTS/BITCOIN/BNN_files/prices BNN.txt
- RESULTS/ETHEREUM/
- RESULTS/ETHEREUM/ANN_files/
- RESULTS/ETHEREUM/ANN_files/ETH_ANN_k_fold_3_day_1.txt
- RESULTS/ETHEREUM/ANN_files/ETH_iperparameters_k_fold_3_day_1.txt
- RESULTS/ETHEREUM/ANN_files/ETH_MAPE AVG and STD for FFNN and SVR(rbf,lin,poly)+FFNN.txt
- RESULTS/ETHEREUM/ANN_files/ETH_MAPE AVG and STD for LSTM and SVR(rbf,lin,poly)+LSTMNN.txt
- RESULTS/ETHEREUM/ANN_files/eth_SVR(poly)+FF_day_1.txt
- RESULTS/ETHEREUM/ANN_files/eth_SVR(poly)+FF_day_10.txt
- RESULTS/ETHEREUM/ANN_files/eth_SVR(poly)+FF_day_20.txt
- RESULTS/ETHEREUM/ANN_files/prices.csv
- RESULTS/ETHEREUM/ANN_files/statistics.txt
- RESULTS/ETHEREUM/BNN_files/
- RESULTS/ETHEREUM/BNN_files/BNN_k_fold_two_stages.txt
- RESULTS/README.pdf
