# Supplementary material for: Predictions of bitcoin prices through machine learning based frameworks
Source: PeerJ Comput Sci. 2021 Mar 29;7:e413. doi: 10.7717/peerj-cs.413 (PMC8022579; doi:10.7717/peerj-cs.413)
Supplement: Supplemental Information 1 — File named README describes the files uploaded. [file peerj-cs-07-413-s001.zip › RESULTS/BITCOIN/ANN_files/BTC_ANN_k_fold_3_day_1.txt]

['7.901058909024193', '3.7007425343975657', '4.780207314946572', '4.555588693654649', '7.478780670664737', '15.104631130803645', '4.288031943986232', '22.065729011223542', '3.8126093422599165', '15.104434378917105', '4.896143490136302', '4.62039112442638', '5.654612963428492', '11.491680513431346', '2.6810882459524965', '33.898193322083046', '6.52996376655607', '12.033249604981506', '5.780339902282732', '6.4230213951159', '5.797413109633942', '10.977052278796751', '2.6450231498008034', '50.52788073938408', '7.886596711916982', '13.249794426083294', '4.2877218968307975', '138.84653569939422', '8.47455611493424', '8.753052201828075', '5.79995565042841', '14.549473215469689', '3.837505976441677', '14.679078779627883', '3.0247136183684074', '60.773954071502665', '5.046193039970056', '12.709609816920626', '1.897835939587645', '41.61234605181068', '6.34617999438176', '13.171238228667463', '4.760488595650614', '113.55343356795144', '5.6358967157880056', '12.535908821064137', '5.150750937899265', '36.56813148936081', '8.066608546987531', '13.499508216368254', '3.5151367470210455', '20.65632247056068', '7.761760286499865', '3.7627512492968354', '5.872598127003824', '16.462970780610316', '3.7447890790862868', '14.222709949279642', '2.2920807598398487', '46.095103809668586', '5.49352431180048', '24.28439143894601', '3.406467488259078', '69.35384620282481', '6.379548870048037', '12.517676870274396', '3.0787835912142842', '48.01607676386082', '5.542081481551732', '37.25889998409181', '3.931633117511615', '38.66443047222822', '7.941942795510096', '13.719684429537729', '3.1454312091939616', '22.141384541898752', '9.504399244745516', '13.14099311477907', '3.5918398504692277', '108.69661129820953', '3.6267549685499825', '15.224692535909579', '3.53250496133048', '52.8473697319675', '5.569212169164168', '11.166041682550611', '1.9707146895102632', '47.347115269254786', '6.301603367301553', '12.996654605660119', '6.685999001480663', '63.314610054514795', '4.915555908727152', '20.91368981316534', '5.1335865102619405', '89.37906268204867', '7.197597321493782', '35.867642706258614', '26.89037042947749', '17.116733117667433', '9.576983543337315', '13.406259782601843', '2.6390093551413902', '22.759171438073427', '4.030840029697971', '14.047226216644908', '2.759816726896739', '63.3731470203125', '5.350028833069025', '13.150439393347135', '1.8488156059125103', '54.33358787887032', '6.689432537841683', '13.407054841717894', '4.2342191198646395', '120.99573481773753', '5.606133231723738', '14.3255363720499', '4.12435311841789', '50.77595866416521', '7.296120554110806', '20.166085796725543', '4.561393434512786', '27.476915699206234', '8.283708466260205', '13.428152036743704', '2.7090229843188465', '10.707737468513043', '3.8743627556649485', '12.348232446862104', '2.2831579569262495', '58.79620467094958', '4.893640421042393', '11.485587207727606', '3.678693946733909', '130.82838724878295', '6.407208428032901', '14.301442826786326', '3.3317662998324526', '58.336986307039965', '5.65479992443122', '10.923549597775892', '2.6926308454306214', '64.35036733552768', '7.956128831051937', '13.966822883037711', '4.628715444483349', '19.580010610577638', '9.05222739482556', '14.081326201178587', '2.8272116687762376', '25.705287957874884', '3.7935141115135678', '13.725142837486718', '3.7649845787947367', '45.51788155982924', '4.968472928479003', '13.68555428087589', '2.9931670043191136', '54.80516554905962', '6.4504804753746745', '13.26819950901844', '4.188305303664511', '46.795856359012575', '4.774668022945361', '9.729338239352362', '2.8561582774835745', '62.722206331869224', '7.595546926860722', '17.170514868567196', '4.643975363770914', '25.534278295151896', '8.373327374547152', '7.935708909764651', '2.4084825271950145', '27.207191831922284', '3.80217048653828', '12.614305279805613', '2.5020844456028692', '58.3127125686948', '4.461444154637265', '8.316094905235355', '3.6865829548290376', '42.93911900527771', '6.512034820951075', '14.072718977660736', '3.232207562493936', '54.71373390804367', '5.88104107487922', '12.755548101557693', '3.0085067881588743', '54.97350810952351', '7.677285077348639', '15.972924053830504', '5.307314118570783', '23.526999013987147', '7.657213631463833', '11.500785758919582', '4.06928640008279', '25.0611907134178', '3.8335825471673446', '14.090263517378485', '3.024086498745845', '53.49425877411108', '4.766180424615929', '9.756990980694415', '2.215252151723386', '44.33390329324299', '6.396923144108574', '13.091231200573954', '3.2596844324423175', '50.96693385033203', '6.1935930636457295', '8.383485596506993', '5.086610261627989', '55.322481571820916', '8.057985358361112', '14.874455781671521', '4.803783668659662', '22.270639669945876', '8.769379778528574', '10.315140492458536', '4.150509459586424', '28.78339800096224', '3.8282774781011435', '14.790644063048461', '2.567965436926045', '52.860170001513495', '5.22585684514466', '8.840495669776866', '2.6128856359841555', '42.1212855252834', '6.338335302062773', '12.986975470786266', '3.3288151269771493', '51.711108189197496', '5.5030269516468096', '14.949254507996251', '4.265001212391423', '60.518912507097575', '7.4422567274806655', '31.304900553756703', '20.670452970952297', '29.076360784620643', '7.169464161180882', '21.833428768233933', '3.383760325223094', '10.390421599649846', '4.105802076560904', '11.404352182066626', '2.332019165373734', '51.57692111481197', '4.417233599558957', '8.920989349717859', '3.561434879584074', '85.752265852645', '6.466935149030011', '11.29829076546852', '3.445211893102673', '51.787796798037164', '5.8612335481332885', '12.656779400649143', '2.8969822081768406', '37.18242168635873', '8.088196162566819', '13.478427857892363', '4.030768607740328', '32.48001477113964', '8.802378511454222', '5.4707763354730075', '2.732767395756407', '15.450233859845275', '3.730869445917847', '14.204649142875247', '2.3316734891611604', '206.11710127149584', '5.238219878583649', '9.054230903114243', '3.0212690132971485', '55.99300597731908', '6.386882870577379', '12.489729783258419', '3.253195523596629', '419.69704403382906', '5.462346534154355', '15.404776296801522', '4.32636002493652', '37.30646715040679', '8.037724116269834', '10.095757776788004', '3.864519775063612', '28.210145736823332', '10.59255700429342', '12.792956205015535', '3.2651163287284963', '137.17181274262936', '3.7450155780446996', '11.695843639402504', '2.226190726267489', '60.64614864111258', '5.467523870486726', '12.427307074742004', '2.2036028529486', '32.835921927306266', '6.47132612513525', '12.301851613669884', '3.101265181793794', '61.40410213034072', '5.338943998977708', '14.234277423696645', '4.811049336808999', '86.34141559810811', '7.728749049201893', '14.096925830766564', '4.356946923015237', '24.021801984021973', '8.160257078799766', '10.396578991970241', '2.3716714436542703', '15.80209796097888', '4.0666950454109445', '14.095348568327386', '2.325605755230321', '52.32947377194909', '4.250664460952497', '8.485932666153053', '4.432545320571126', '37.253528344857365', '6.629153540294411', '12.803910079965334', '3.335730729778526', '52.93559198020744', '5.858978885983752', '11.839314168584943', '2.712832242974207', '39.999413611379374', '7.371757199997118', '30.199081798738742', '14.287494671697385', '6.517283572692424', '7.623406358387674', '27.148051007919754', '19.292049886796647', '25.833601116784273', '3.935155944298568', '14.521550734135467', '2.4044124339074027', '64.0892082097708', '5.251359307461711', '22.94859458301537', '3.161143291030979', '40.73531983314016', '6.60652494656973', '12.197554850164623', '3.2280695799719332', '125.83948713395831', '6.108861163559028', '5.5481757519147985', '2.7867180472294013', '46.38471211959027', '7.4163962045448155', '26.844617413702228', '5.988906584157381', '21.396731996941227', '7.603938521823582', '15.004479031839276', '5.4967349872456195', '19.852552267941608', '3.9500042253149728', '13.866202831611703', '2.3923058325041975', '65.71292637712205', '6.215206993796046', '9.795707573376482', '2.003396504720056', '29.739263130862998', '6.443048443268529', '10.483391668676303', '3.437265315539384', '127.33028645923268', '5.614151808122347', '12.990872628748686', '3.7735788484982047', '45.19563728644249', '7.359338252368232', '29.066291562822144', '5.327406995278627', '27.144949859770108', '8.227190019798613', '16.03482591553171', '2.650828455482037', '24.334294612406396', '3.8327710733691447', '13.00085133574119', '2.736168944253883', '58.84831346422725', '4.581406327351845', '9.33779484008371', '3.164221475187537', '43.74439203907073', '6.426819368472693', '9.95790077828309', '3.39388110284541', '58.6372224357055', '5.934361830701454', '12.272010613412428', '2.902092708340719', '51.4043018014812', '7.302689683974374', '20.345272982703822', '4.729885802314629', '25.11538473525064', '9.828847649860013', '31.865835451222495', '2.8601778221875516', '28.631714755183342', '3.82303357888134', '13.096813804558186', '2.6817362769147643', '57.659206176914346', '5.3003868257608495', '7.400177701175896', '2.9457306074429743', '60.39331674434346', '6.846507930360447', '11.657851560204225', '3.0728662344948074', '56.97136971923689', '4.968654783443372', '26.80000926588775', '5.093237097694024', '60.342968663108124', '7.799270414502548', '10.384076260336062', '4.608499046054997', '17.721696525117146', '9.02787414972749', '13.70617422813516', '3.41745648609362', '2.9051133897151598', '3.7781914309150677', '11.385602872639742', '2.6485164477352807', '37.25529306581335', '5.077652274894919', '11.335802718410354', '3.0348108691871345', '2.702400797137791', '6.702342722154149', '12.24525524029865', '3.3276443523692785', '44.21728299844668', '5.725662472232225', '11.301873731988996', '2.66868159594414', '3.030908714920497', '8.095558179403927', '14.6078427336558', '4.488593474624557', '13.997404235061925', '8.355792360560852', '12.659779171420132', '2.5741021001337097', '26.75195065367959', '3.8716652007209964', '15.358769683835682', '3.52678713977516', '246.74830306860355', '4.630421280356634', '11.587841460401863', '3.3590295843884683', '48.04505817958668', '6.435308305403788', '13.818779454577705', '4.050176692348115', '60.15501935008983', '5.740177312526697', '11.258564847873611', '2.6949122875358817', '56.07728829815678', '8.066259710178105', '13.527479722291517', '4.133036967920773', '23.05561332523597', '7.078218686063581', '17.58994280319494', '5.938180868675361', '23.389199960766387', '3.573570693918616', '13.27030762553597', '2.0618652548630365', '55.59359902040839', '4.799135461666438', '12.236957196437602', '3.090058713744451', '27.724578161758235', '6.312402766948128', '12.373685543993213', '2.946319818893547', '53.068151370890526', '6.054211765792447', '13.202659507492795', '3.098168327620775', '45.15664172462181', '7.559076030659248', '34.18437747615683', '24.652385087663145', '26.138939277089218', '8.423487789878898', '12.912741090218253', '2.5937439304119705', '26.901762859868512', '4.03162834602233', '13.740289439730999', '2.5437358237985417', '34.2285903624971', '4.422538436406629', '11.462629688726448', '3.9561343725473646', '46.0658945544645', '6.5507015136088125', '13.449840961211859', '3.6610791693630613', '39.84321356948145', '5.601923685361876', '12.162207641498672', '2.7943631303154737', '55.97865481392037', '7.8946010886014815', '13.798056315989113', '4.166495386050011', '18.23963275757997', '8.995295270529756', '13.213646912911814', '2.6430826489189174', '27.41303445640661', '3.589909461331552', '12.293142383695454', '2.4415186080272644', '85.98387716836055', '5.185859281852856', '12.279992985470178', '2.616799723256571', '49.42705523344395', '6.554817275304087', '12.464442756931048', '3.2327390482551834', '51.94497087719835', '5.225881382545469', '13.849579368554526', '3.1124231945139464', '55.90334965863627', '7.803097146268809', '14.840124332436949', '4.424492763126752', '142.26896991183645', '8.512575514399645', '13.673662394526588', '2.6124922220626234', '19.06555893813449', '3.618305519603631', '16.672770940990446', '4.490254194087699', '54.42837245633222', '4.732451023119777', '12.670946329740056', '2.5895686221149337', '40.65581086706814', '6.055509336500312', '17.195863648148563', '7.900979864332623', '103.74467075300649', '5.600465317053245', '11.327952000198854', '2.7752362440624756', '40.68792225929924', '8.120619900208299', '12.684232402513029', '4.009876713658992', '18.430374005670167', '8.640992962998343', '13.823902110506356', '3.50287447913227', '11.335058986086436', '3.7275693952619324', '13.400306397173315', '2.1443239123694258', '68.06537012068716', '6.012655875915667', '9.40453248927633', '2.2240412937670433', '224.23504395096248', '6.42438571641783', '12.434650222643656', '3.3283594710014137', '44.574736820280215', '5.528031694264712', '13.688365041301099', '4.575797254943215', '102.66707514510371', '7.438738660024824', '23.043724343873276', '4.822284979655243', '17.741160759296285', '8.67707141282639', '5.421503412087878', '3.672532200691301', '19.60718401902355', '3.8326606183917886', '12.153942237613897', '2.514166918765665', '38.70660359987585', '6.2518145813559896', '9.316128735206332', '2.485371277945315', '29.19407077516023', '6.422064285283913', '11.554927714604023', '3.2834137732515223', '43.86215082589142', '5.526078340187117', '8.224781694880043', '4.813090059776171', '45.31369482817647', '7.9187437528840245', '9.648592963107392', '3.5851941398301563', '4.063928614942213', '8.014643741135847', '19.052505104371594', '2.2894331415322067', '2.280995495129164', '3.68420455219513', '10.033082859824702', '3.1030731905858566', '4.497091642183355', '4.327968803465885', '11.480927057557434', '3.432614054738424', '3.0292616308070284', '6.391299585701144', '13.156016988424371', '6.636294911577845', '7.217693663941074', '6.0630181629723285', '11.923879984690904', '2.9085828734516714', '2.779693307331216', '7.987925140623803', '14.180415065604857', '3.9496637076277827', '32.40505231732265', '7.452250780323847', '28.066990831637835', '21.549740995695483', '29.546428422059396', '3.8142513352739953', '14.576760632529515', '2.6643931748464658', '61.263907809886085', '5.1826620101778', '10.576820783399167', '3.1536400687450783', '32.78285008724804', '6.53418100975124', '12.453241152312899', '3.0556608470608855', '61.800533305787255', '6.1168664255642495', '10.51568134569456', '2.8488671954622684', '53.76960136530198', '7.084811089597548', '28.950689233859105', '6.094062543191412', '18.657716733357034', '8.67549101870493', '13.11471848410523', '3.169672050983779', '22.04392989299877', '3.818177758593231', '12.38624792703936', '3.0296354298762895', '65.22006697687556', '5.603514367575871', '9.994539310597315', '2.9379440647739754', '35.2773177706557', '6.274686855839534', '13.675288892253635', '3.3360001530364203', '114.00823016161175', '5.301304192446938', '12.181435349997894', '3.1124962290178524', '51.74691268215488', '8.131532492933037', '11.836427911798362', '4.116165333885955', '28.65447710894958', '8.380704321533566', '16.472552290201612', '5.104809259958432', '10.857517261444093', '3.873205092289521', '12.575420791423209', '2.553421915498023', '61.14698501893029', '5.070599444154513', '11.762472748277242', '3.0905115870940083', '101.34298635703377', '6.428427458090745', '14.281415994079103', '4.114279008503127', '62.003317933660576', '5.9089551313828546', '12.604514057636795', '3.061796091413066', '51.31882304875247', '8.137209146313467', '13.637102256329097', '4.622771193534972', '24.34612017796762', '9.952232348604051', '12.276927117244862', '3.1473129346010182', '29.1529152330778', '3.789636818541162', '14.1690393354582', '2.621510086903804', '56.45619518741124', '5.94674971370718', '9.94466568415505', '2.057369916979034', '44.83721087540418', '6.404485242870785', '12.919630762854279', '3.5600806637077884', '55.46089114401851', '5.602957891705624', '15.844818352897102', '4.902123788352177', '60.79045832999799', '7.88012283584478', '14.262536818330615', '5.368626201781741', '20.87385889774928', '7.701713471666248', '13.009515184742654', '4.600912908761604', '4.25402790203781', '3.9419474280088016', '14.236021320675285', '2.4752960320072006', '46.402501630679375', '5.413283576882043', '12.184434339843252', '2.154031455434552', '1.8999029413938207', '6.3412778314471865', '13.85011127013301', '4.1874306968334984', '46.36130085935946', '6.110946008952432', '12.902789927728966', '3.7112838401957124', '3.128048425161065', '8.133864596273549', '9.886136344520722', '4.172392610953477', '17.574198538560122', '8.279086383092455', '5.131819214440777', '3.056672932133858', '21.31694492227138', '4.10390459426284', '11.613963418021184', '2.177485083558414', '38.69401985081872', '4.667672364903684', '8.86588920374869', '2.1638633888458148', '36.65698095220994', '6.268902739535642', '12.709102876956427', '3.502616255439819', '43.29004710279216', '5.792982878633793', '6.2888225271737195', '3.6537579098446593', '46.37935887295068', '8.139485189619865', '20.391892228221494', '3.927229927167073', '3.1774101227225544', '8.07637872403293', '21.339825120575615', '3.8955393036616055', '21.983455370908977', '3.7204593046414476', '12.625465289625962', '3.589451507599302', '2.626875998232384', '4.386862938233113', '25.3832875648279', '2.311718860118297', '41.18539265714843', '6.5295114942232075', '24.470315509153107', '3.783116917553258', '4.42219248761372', '5.705339219360795', '50.225559244864904', '2.955338859014658', '48.085966658281556', '7.428696426551365', '32.686247141430435', '26.282727652884912', '33.73112987517777', '7.748125937754047', '12.953960111567053', '2.893559495045516', '24.37195352323335', '3.8904226162055355', '13.776193380098519', '2.398775915433532', '59.34901287974464', '5.442726140387866', '8.685557301142294', '1.968930567855887', '44.884013405103964', '6.756998920783108', '14.466829577473714', '3.32787258888976', '56.138413322506196', '6.285090660216193', '16.187243138226208', '5.978657058941284', '51.78828370643278', '7.954555067239105', '13.447393858694904', '4.01880974914642', '3.531190128475398', '9.408821681547762', '14.42804574659156', '6.346321690691874', '73.52636841645366', '3.6960246133801244', '13.166124926239705', '2.473155215208287', '2.6049138846896436', '5.504085579805981', '7.516379561721647', '3.2060481273377315', '39.45992530504441', '6.331124207439193', '13.526021218721429', '4.203600051824181', '4.201227914604686', '4.8585415561143455', '25.825863673555283', '5.306109686807323', '28.910768021261866', '8.084554371202584', '13.083991364965849', '4.049430494853786', '12.788164741329469', '9.159639285483506', '7.913905477724209', '3.4517265188285338', '19.758480540393492', '3.6400002466905494', '13.84662188528882', '2.009546259121763', '207.97479497535943', '5.366920797328129', '10.975474517655105', '1.876122375885213', '32.65661120916171', '6.183522640302897', '11.701191309129433', '3.503424154106035', '394.03475185070715', '5.507491650224699', '15.049124351258946', '5.673734784937108', '46.713150805277834', '7.356752318167252', '16.30700639680719', '4.112893805801221', '27.263144348977807', '7.519761056398072', '16.238099144195374', '3.6202224478845015', '17.23021549464436', '3.8691591630838262', '11.884528777408141', '2.719653581667295', '50.08520451278681', '4.628788910833034', '8.019117285951898', '4.123715812813137', '26.933928971254346', '6.422168744854479', '12.761730739589794', '3.793417359636381', '50.63632076890694', '5.959419957363878', '11.509210230877263', '3.1157430318927615', '43.72268309922513', '15.09524222729372', '36.6231835191502', '32.549338541032945', '34.14171318889525', '7.943550145467454', '14.623427820478533', '3.5029843026524365', '19.793119953331317', '7.053218941801238', '45.54669720262506', '28.101340865193603', '37.37047070956758', '4.684694296051733', '11.72983074044717', '3.138460075902299', '35.034140097175474', '6.901534522880453', '49.199959928934874', '13.812188428251831', '36.47674577014733', '5.862627889463041', '11.784064926416127', '2.6728603636081276', '47.94380596617911', '7.257182436013809', '16.645091981712863', '4.689547520784993', '26.475352734036438', '12.643775033822616', '9.072144839238018', '17.180536555596557', '17.171918960597658', '3.8022502183624693', '14.824430598884886', '2.351002601127598', '57.23141324618094', '6.732797263464967', '16.043411014328132', '4.957182853987909', '4.62609076387537', '6.49358646845407', '13.100366392672225', '3.238373234363565', '55.60870416152612', '5.116380023996959', '15.356483908135566', '4.514976975747864', '4.920079749398651', '7.765820926466349', '29.356088161246863', '9.023544464846754', '31.189293469339948', '9.593836164161761', '9.797345122604819', '2.7493079284322963', '27.32242899250286', '3.7698981989166684', '13.299591705279676', '2.765603748589919', '59.20289759866506', '5.579881228708774', '3.8126948513610497', '2.961570342676614', '60.03827612158402', '6.428641554974569', '11.998937031503235', '3.4661095456107605', '58.71833514395808', '5.110726696403439', '6.657621000683103', '6.7239361656179994', '60.93296130890491', '7.63034730197277', '14.960119920581539', '4.865085141346839', '17.760534021766674', '8.098900423647805', '17.690541001585192', '2.1361378964821043', '22.05457861737776', '3.90791926507963', '15.017290368259136', '2.951193784788252', '38.90939060388972', '5.00709758968255', '18.668201517545523', '2.086710338440124', '39.969703443321336', '6.265049861095301', '12.843042915331852', '3.558536990955779', '42.974917955765406', '6.0271219733617265', '32.587196422477575', '3.0383785444276947', '46.96828586807917', '7.274040566689903', '29.579862440720373', '5.218269221843565', '20.75625505949768', '7.715083533718543', '15.55690036049085', '3.922140540884829', '12.115324097223823', '3.9128876501248815', '13.957256812034688', '3.652328039285666', '48.98093764157911', '4.780046686949912', '11.940439695426331', '3.279024963786476', '83.27111681584944', '6.608067415410248', '12.165466295841105', '2.8803310901589105', '47.91378308631709', '5.8011391400697745', '12.526255615262755', '3.0816469100244452', '126.0190986106923', '9.720645895518464', '33.11721287073142', '29.311666739485727', '27.771771961914034', '9.611204919750197', '13.602610909460699', '2.5328041264057664', '2.493515681776911', '5.012230209537314', '18.54103540031389', '3.001203620764553', '58.924100510070296', '5.462617955550568', '11.145534097731941', '2.0267308880678216', '1.890197594734163', '6.405277961812001', '36.65160139137119', '3.941842319335911', '35.27976077089143', '5.413876386410938', '12.165232356653814', '2.9792370077526886', '3.29821658658555', '7.844315632974862', '14.414221456617089', '4.488352429629576', '22.860962338310973', '7.487052832688964', '13.968962527046333', '4.205089867847939', '10.032974273146305', '3.840852866948013', '13.899614730884046', '2.540784553499328', '54.49071292786164', '4.3704708694511565', '9.13555064666344', '4.0369534268358365', '115.9985300177828', '6.627170312189514', '11.448975649856848', '2.9874738374536176', '54.281448621181426', '6.135462850596437', '15.632844012101074', '5.283916206129753', '52.581522922253946', '8.145521888788512', '4.09529816795818', '4.558489929088276', '16.67483872993255', '8.783183816334132', '14.422955857266812', '3.6328130931094225', '35.905124758618626', '3.605463786469147', '9.576654356862186', '2.7160637512637784', '62.345748295563695', '5.031476972077676', '11.811062570446843', '3.1720125633250578', '81.25527887329447', '6.798183512966352', '6.850738065614801', '3.328299497184848', '45.68768294368746', '5.689726769324943', '11.672049001068817', '2.6551132284405266', '138.2098303968756', '9.32494200030492', '33.81168272011103', '28.09333747141784', '31.64539319072388', '8.456695730651335', '16.24586186594544', '2.0639268851585024', '26.177518677103002', '4.2847117087999305', '12.922550760340194', '2.4362784937329582', '41.1588855443719', '4.710078036540717', '11.57734625455987', '3.794110258630745', '44.00724716320787', '6.402931769879318', '16.32258248051848', '3.305593011101503', '42.98766235049172', '5.889858036018037', '12.94364026322326', '3.1335830712351838', '54.64097515566277', '7.990135967094922', '14.150893739369561', '4.277920854961847', '4.07903374392999', '13.42846102734468', '26.175628971287107', '22.729570672374276', '30.551633297587234', '3.852840441086231', '13.897357328387336', '2.4602628069053525', '2.345907102522561', '6.278759300720961', '49.17462726537151', '36.97407649647573', '61.313081217185875', '6.277058411050983', '12.539555287369296', '3.4568608273272217', '3.707647771289419', '6.383236287781855', '18.210762645861333', '3.75809024670559', '46.17906942620092', '8.098776989761344', '10.404234839512942', '6.117017966746484', '17.36797219160473', '6.801058030295501', '22.510631681783018', '6.472666769830152', '26.941376909939102', '3.839028529606503', '12.267111577435017', '3.8523825576347064', '59.98731440254655', '4.421398177330598', '11.676628755241639', '2.5947572604875813', '45.148477344576285', '6.322453372437482', '12.458528535228709', '4.237472543277671', '42.28807687769327', '6.14246945570933', '11.959336594763382', '2.784557031312651', '58.71293078190515', '8.384544901439119', '13.679586047440953', '4.590830244592044', '23.86374278762398', '9.25112525087687', '12.768778079639107', '4.624142400395248', '26.613405386632266', '3.759685469774301', '13.207260419167866', '2.168053448048737', '58.50550798274507', '5.61966482715269', '8.105380632121415', '2.0416086873353163', '43.196572340775546', '6.338409173654634', '12.941034500954235', '3.164602314632148', '55.50850973851905', '6.185576846251442', '21.071566378901778', '7.405670221532397', '59.826735080811765', '7.9562391448918985', '13.370539061919404', '4.426261052643418', '30.00881677175528', '8.34459622612732', '10.938751581429868', '3.460265186573361', '26.37734598964638', '3.81234555979663', '13.726282017780319', '2.8691449341912145', '60.0409430275852', '5.589371377221875', '9.902867226836852', '1.865637943979841', '39.953523782323735', '6.415869948871414', '13.571468607693527', '3.683981446318574', '61.219662923646865', '5.543166452577018', '15.577631100609246', '5.698546856648614', '58.008697363937245', '7.970940975469287', '13.518964070003875', '5.1794563521301935', '22.518130585495786', '9.82065093740802', '13.02910246525445', '2.6843347672798905', '15.379475454767794', '3.7095168925221182', '14.107644611216388', '2.3188147283859006', '54.03589247822551', '5.490602608281094', '11.360318748990151', '3.1150516661592085', '65.67779173973538', '6.317320206925675', '12.523781836424222', '3.0741255896167887', '52.41900457570168', '5.381243606516732', '12.940815564745375', '3.5633548298464706', '39.70859420044075', '8.13033056805605', '14.606572675255155', '4.171343961305589', '14.86094247825451', '6.896278053754953', '20.72056068328164', '11.661888291233508', '30.370150924535505', '3.6571023916234005', '13.780728335502406', '2.711952456980377', '306.0768281080831', '4.581686296031321', '12.820603575619094', '2.4985898805717865', '38.53009754181657', '6.319690170107887', '12.9571527823789', '3.4278632989553754', '77.98849351231118', '6.101692536221978', '13.643783904674892', '3.3634230610783975', '57.74541714104714', '8.232529308171783', '15.284341398746568', '4.045662409932491', '23.419745744829495', '10.35243517449714', '5.922822386658324', '3.8549587990601353', '3.950311372997932', '3.702035758741278', '12.91170900700365', '2.5475026433724737', '52.543469575710986', '5.7779985779057945', '8.96704547945124', '2.2192646702877', '2.1260637381469847', '6.621546822636458', '12.570815149248936', '2.9829669824351224', '52.07078865367743', '5.8025266948727925', '22.724291704453776', '8.267084714987853', '7.076544427739309', '7.505609997818895', '23.613473912458467', '4.672457691977017', '20.5907211438189', '9.117048601312693', '9.314082425826143', '3.6676538734029975', '39.74244194397658', '3.714637591783212', '11.729754989563542', '2.7403250266022012', '48.800235392525906', '5.097565898335145', '9.369005705763483', '2.31876097724407', '75.59816050616969', '6.435609340484695', '10.850595422173845', '2.99920540181953', '48.9856760003611', '5.784265326783556', '16.38751966330189', '3.9814893594318', '75.58981175500935', '8.100977422811571', '6.5732184580156074', '5.121797620376733', '26.28593179445834', '8.914092341859464', '23.683224738997037', '10.700341563385717', '25.923338840174083', '3.8162532590505123', '12.072450778903287', '2.601468754658822', '58.57812830180706', '4.6145144037765835', '12.091627218715852', '2.5159028428486083', '43.50215521467772', '6.487337383757177', '11.64109082002541', '3.7408093609283406', '59.090013714042435', '6.116038680863089', '13.614894240050434', '4.530721554096999', '50.30565878004437', '8.05111191720597', '3.253458720418579', '3.455505072542533', '24.04240573856085', '10.16298674962183', '13.493487048716437', '2.682592019776686', '17.960441535648435', '3.7705745942848083', '3.335405712693175', '4.173756284602029', '94.57587885660138', '5.531786800040368', '11.807226076039235', '2.580632888965587', '30.34259534452719', '6.426863936656954', '3.174703082055356', '5.1787665848028475', '58.93919482522958', '5.3740900380533025', '11.004967817764003', '3.1401154575922074', '44.3682074049636', '7.903911006397806', '13.41892924921379', '3.895632025793136', '28.940381733701635', '9.099239255587376', '3.614864449892649', '5.6200053109025285', '25.010675103546408', '3.782067835870085', '14.145664855847576', '2.6645125332243635', '60.87651319653664', '5.870308090486207', '8.54481743406498', '3.115504920461597', '38.655491188222726', '6.408694157757062', '13.288963672388594', '3.064592532897589', '63.55091770013872', '4.995272097462522', '13.799188058813213', '6.894517003925045', '55.50147512846283', '7.85665306655903', '14.58415326567715', '5.14938931597144', '17.933256434816723', '8.51758512433055', '12.816482316712452', '2.527488847904004', '26.81729490635711', '3.906221210501251', '15.01340177058352', '3.4315746187126654', '36.3431626291734', '4.9521640229337685', '11.136540739925337', '4.052391973820538', '43.17491883031494', '6.457853020889992', '13.601737873930631', '4.051198715797966', '41.913649068579275', '5.469994806688098', '12.868709172528318', '2.875796866080878', '55.65978918265076', '7.1682325631179715', '28.46913361974378', '4.185239664321965', '33.363519318381094', '9.233906387517504', '12.729368945426831', '2.73421909939736', '22.719160007899756', '3.98176281468509', '13.143535371312124', '2.6368664706129983', '65.70385616963553', '5.853436843783285', '11.272696271896386', '2.2533828800954963', '38.37569060465984', '6.507503011446906', '13.251197047909685', '3.101400271995678', '135.70133171000322', '5.215338050105947', '13.169065317788755', '4.139192788595782', '51.419094682906064']
