# Supplementary material for: Predictions of bitcoin prices through machine learning based frameworks
Source: PeerJ Comput Sci. 2021 Mar 29;7:e413. doi: 10.7717/peerj-cs.413 (PMC8022579; doi:10.7717/peerj-cs.413)
Supplement: Supplemental Information 1 — File named README describes the files uploaded. [file peerj-cs-07-413-s001.zip › RESULTS/BITCOIN/ANN_files/BTC_iperparameters_k_fold_3_day_1.txt]

 dayToBePredicted: 1:
 k_fold: 3:
 jMC: 1:
 k_foldCurrent: 1:
 FF
 n_epochs: 376
 n_neurons: 21
 n_batch: 18
 kernel_poly degree: 1
 kernel_rbf gamma: 14.621054134329801 
 LSTM
 n_epochs: 257
 n_neurons: 37
 n_batch: 79
 kernel_poly degree: 7
 kernel_rbf gamma: 52.11605106269423 
 k_foldCurrent: 2:
 FF
 LSTM
 k_foldCurrent: 3:
 FF
 LSTM('Took', 176, 'secs.')
 k_fold: 3:
 jMC: 2:
 k_foldCurrent: 1:
 FF
 n_epochs: 283
 n_neurons: 37
 n_batch: 20
 kernel_poly degree: 2
 kernel_rbf gamma: 57.622351735721125 
 LSTM
 n_epochs: 315
 n_neurons: 20
 n_batch: 67
 kernel_poly degree: 4
 kernel_rbf gamma: 15.705679642878282 
 k_foldCurrent: 2:
 FF
 LSTM
 k_foldCurrent: 3:
 FF
 LSTM('Took', 177, 'secs.')
 k_fold: 3:
 jMC: 3:
 k_foldCurrent: 1:
 FF
 n_epochs: 421
 n_neurons: 98
 n_batch: 98
 kernel_poly degree: 6
 kernel_rbf gamma: 64.9314229816398 
 LSTM
 n_epochs: 257
 n_neurons: 81
 n_batch: 42
 kernel_poly degree: 4
 kernel_rbf gamma: 3.8205159456076663 
 k_foldCurrent: 2:
 FF
 LSTM
 k_foldCurrent: 3:
 FF
 LSTM('Took', 167, 'secs.')
 k_fold: 3:
 jMC: 4:
 k_foldCurrent: 1:
 FF
 n_epochs: 239
 n_neurons: 66
 n_batch: 11
 kernel_poly degree: 7
 kernel_rbf gamma: 54.92834355675106 
 LSTM
 n_epochs: 394
 n_neurons: 41
 n_batch: 14
 kernel_poly degree: 2
 kernel_rbf gamma: 69.36035633191703 
 k_foldCurrent: 2:
 FF
 LSTM
 k_foldCurrent: 3:
 FF
 LSTM('Took', 474, 'secs.')
 k_fold: 3:
 jMC: 5:
 k_foldCurrent: 1:
 FF
 n_epochs: 158
 n_neurons: 27
 n_batch: 96
 kernel_poly degree: 2
 kernel_rbf gamma: 87.88011609774898 
 LSTM
 n_epochs: 470
 n_neurons: 35
 n_batch: 58
 kernel_poly degree: 7
 kernel_rbf gamma: 69.92791068862999 
 k_foldCurrent: 2:
 FF
 LSTM
 k_foldCurrent: 3:
 FF
 LSTM('Took', 181, 'secs.')
 k_fold: 3:
 jMC: 6:
 k_foldCurrent: 1:
 FF
 n_epochs: 141
 n_neurons: 54
 n_batch: 60
 kernel_poly degree: 9
 kernel_rbf gamma: 38.220650380112716 
 LSTM
 n_epochs: 175
 n_neurons: 55
 n_batch: 50
 kernel_poly degree: 3
 kernel_rbf gamma: 81.61408193081787 
 k_foldCurrent: 2:
 FF
 LSTM
 k_foldCurrent: 3:
 FF
 LSTM('Took', 137, 'secs.')
 k_fold: 3:
 jMC: 7:
 k_foldCurrent: 1:
 FF
 n_epochs: 382
 n_neurons: 29
 n_batch: 63
 kernel_poly degree: 6
 kernel_rbf gamma: 47.13779865859241 
 LSTM
 n_epochs: 188
 n_neurons: 54
 n_batch: 9
 kernel_poly degree: 7
 kernel_rbf gamma: 84.55350324374348 
 k_foldCurrent: 2:
 FF
 LSTM
 k_foldCurrent: 3:
 FF
 LSTM('Took', 378, 'secs.')
 k_fold: 3:
 jMC: 8:
 k_foldCurrent: 1:
 FF
 n_epochs: 227
 n_neurons: 45
 n_batch: 78
 kernel_poly degree: 8
 kernel_rbf gamma: 38.88911694654175 
 LSTM
 n_epochs: 254
 n_neurons: 54
 n_batch: 100
 kernel_poly degree: 8
 kernel_rbf gamma: 26.222497216845724 
 k_foldCurrent: 2:
 FF
 LSTM
 k_foldCurrent: 3:
 FF
 LSTM('Took', 158, 'secs.')
 k_fold: 3:
 jMC: 9:
 k_foldCurrent: 1:
 FF
 n_epochs: 222
 n_neurons: 36
 n_batch: 73
 kernel_poly degree: 7
 kernel_rbf gamma: 66.80363513484203 
 LSTM
 n_epochs: 140
 n_neurons: 52
 n_batch: 27
 kernel_poly degree: 8
 kernel_rbf gamma: 12.222192131056287 
 k_foldCurrent: 2:
 FF
 LSTM
 k_foldCurrent: 3:
 FF
 LSTM('Took', 198, 'secs.')
 k_fold: 3:
 jMC: 10:
 k_foldCurrent: 1:
 FF
 n_epochs: 385
 n_neurons: 40
 n_batch: 97
 kernel_poly degree: 7
 kernel_rbf gamma: 80.70847971515148 
 LSTM
 n_epochs: 329
 n_neurons: 39
 n_batch: 68
 kernel_poly degree: 10
 kernel_rbf gamma: 25.491132454513096 
 k_foldCurrent: 2:
 FF
 LSTM
 k_foldCurrent: 3:
 FF
 LSTM('Took', 219, 'secs.')
 k_fold: 3:
 jMC: 11:
 k_foldCurrent: 1:
 FF
 n_epochs: 76
 n_neurons: 58
 n_batch: 73
 kernel_poly degree: 7
 kernel_rbf gamma: 29.733373518960263 
 LSTM
 n_epochs: 128
 n_neurons: 42
 n_batch: 70
 kernel_poly degree: 3
 kernel_rbf gamma: 38.062592496433176 
 k_foldCurrent: 2:
 FF
 LSTM
 k_foldCurrent: 3:
 FF
 LSTM('Took', 172, 'secs.')
 k_fold: 3:
 jMC: 12:
 k_foldCurrent: 1:
 FF
 n_epochs: 473
 n_neurons: 84
 n_batch: 94
 kernel_poly degree: 3
 kernel_rbf gamma: 51.36561158872943 
 LSTM
 n_epochs: 413
 n_neurons: 56
 n_batch: 100
 kernel_poly degree: 4
 kernel_rbf gamma: 25.755445620081396 
 k_foldCurrent: 2:
 FF
 LSTM
 k_foldCurrent: 3:
 FF
 LSTM('Took', 243, 'secs.')
 k_fold: 3:
 jMC: 13:
 k_foldCurrent: 1:
 FF
 n_epochs: 270
 n_neurons: 72
 n_batch: 70
 kernel_poly degree: 10
 kernel_rbf gamma: 37.299080713070474 
 LSTM
 n_epochs: 368
 n_neurons: 69
 n_batch: 12
 kernel_poly degree: 2
 kernel_rbf gamma: 95.49032556283787 
 k_foldCurrent: 2:
 FF
 LSTM
 k_foldCurrent: 3:
 FF
 LSTM('Took', 905, 'secs.')
 k_fold: 3:
 jMC: 14:
 k_foldCurrent: 1:
 FF
 n_epochs: 500
 n_neurons: 92
 n_batch: 83
 kernel_poly degree: 7
 kernel_rbf gamma: 78.93531224276909 
 LSTM
 n_epochs: 228
 n_neurons: 75
 n_batch: 94
 kernel_poly degree: 4
 kernel_rbf gamma: 38.922086473743164 
 k_foldCurrent: 2:
 FF
 LSTM
 k_foldCurrent: 3:
 FF
 LSTM('Took', 300, 'secs.')
 k_fold: 3:
 jMC: 15:
 k_foldCurrent: 1:
 FF
 n_epochs: 53
 n_neurons: 37
 n_batch: 17
 kernel_poly degree: 2
 kernel_rbf gamma: 78.29694518666032 
 LSTM
 n_epochs: 62
 n_neurons: 65
 n_batch: 63
 kernel_poly degree: 6
 kernel_rbf gamma: 0.3196063249099812 
 k_foldCurrent: 2:
 FF
 LSTM
 k_foldCurrent: 3:
 FF
 LSTM('Took', 206, 'secs.')
 k_fold: 3:
 jMC: 16:
 k_foldCurrent: 1:
 FF
 n_epochs: 131
 n_neurons: 41
 n_batch: 75
 kernel_poly degree: 2
 kernel_rbf gamma: 16.989807343644564 
 LSTM
 n_epochs: 428
 n_neurons: 26
 n_batch: 79
 kernel_poly degree: 6
 kernel_rbf gamma: 39.92630731570876 
 k_foldCurrent: 2:
 FF
 LSTM
 k_foldCurrent: 3:
 FF
 LSTM('Took', 295, 'secs.')
 k_fold: 3:
 jMC: 17:
 k_foldCurrent: 1:
 FF
 n_epochs: 195
 n_neurons: 40
 n_batch: 90
 kernel_poly degree: 9
 kernel_rbf gamma: 14.94910141928068 
 LSTM
 n_epochs: 195
 n_neurons: 47
 n_batch: 94
 kernel_poly degree: 7
 kernel_rbf gamma: 25.648287945458733 
 k_foldCurrent: 2:
 FF
 LSTM
 k_foldCurrent: 3:
 FF
 LSTM('Took', 245, 'secs.')
 k_fold: 3:
 jMC: 18:
 k_foldCurrent: 1:
 FF
 n_epochs: 95
 n_neurons: 45
 n_batch: 26
 kernel_poly degree: 8
 kernel_rbf gamma: 24.636361289406537 
 LSTM
 n_epochs: 291
 n_neurons: 41
 n_batch: 22
 kernel_poly degree: 9
 kernel_rbf gamma: 7.065980344664596 
 k_foldCurrent: 2:
 FF
 LSTM
 k_foldCurrent: 3:
 FF
 LSTM('Took', 420, 'secs.')
 k_fold: 3:
 jMC: 19:
 k_foldCurrent: 1:
 FF
 n_epochs: 211
 n_neurons: 54
 n_batch: 61
 kernel_poly degree: 5
 kernel_rbf gamma: 26.95862650885951 
 LSTM
 n_epochs: 243
 n_neurons: 92
 n_batch: 69
 kernel_poly degree: 1
 kernel_rbf gamma: 97.74831590988829 
 k_foldCurrent: 2:
 FF
 LSTM
 k_foldCurrent: 3:
 FF
 LSTM('Took', 349, 'secs.')
 k_fold: 3:
 jMC: 20:
 k_foldCurrent: 1:
 FF
 n_epochs: 406
 n_neurons: 30
 n_batch: 74
 kernel_poly degree: 4
 kernel_rbf gamma: 90.10880024485574 
 LSTM
 n_epochs: 266
 n_neurons: 63
 n_batch: 91
 kernel_poly degree: 8
 kernel_rbf gamma: 94.93322073956627 
 k_foldCurrent: 2:
 FF
 LSTM
 k_foldCurrent: 3:
 FF
 LSTM('Took', 329, 'secs.')
 k_fold: 3:
 jMC: 21:
 k_foldCurrent: 1:
 FF
 n_epochs: 170
 n_neurons: 95
 n_batch: 34
 kernel_poly degree: 7
 kernel_rbf gamma: 67.28715572032202 
 LSTM
 n_epochs: 274
 n_neurons: 44
 n_batch: 85
 kernel_poly degree: 6
 kernel_rbf gamma: 74.53338306933576 
 k_foldCurrent: 2:
 FF
 LSTM
 k_foldCurrent: 3:
 FF
 LSTM('Took', 360, 'secs.')
 k_fold: 3:
 jMC: 22:
 k_foldCurrent: 1:
 FF
 n_epochs: 132
 n_neurons: 42
 n_batch: 88
 kernel_poly degree: 4
 kernel_rbf gamma: 64.41717737440281 
 LSTM
 n_epochs: 255
 n_neurons: 98
 n_batch: 93
 kernel_poly degree: 8
 kernel_rbf gamma: 67.4320817739276 
 k_foldCurrent: 2:
 FF
 LSTM
 k_foldCurrent: 3:
 FF
 LSTM('Took', 329, 'secs.')
 k_fold: 3:
 jMC: 23:
 k_foldCurrent: 1:
 FF
 n_epochs: 123
 n_neurons: 99
 n_batch: 10
 kernel_poly degree: 5
 kernel_rbf gamma: 48.90353408093358 
 LSTM
 n_epochs: 250
 n_neurons: 72
 n_batch: 30
 kernel_poly degree: 8
 kernel_rbf gamma: 68.59647754347726 
 k_foldCurrent: 2:
 FF
 LSTM
 k_foldCurrent: 3:
 FF
 LSTM('Took', 612, 'secs.')
 k_fold: 3:
 jMC: 24:
 k_foldCurrent: 1:
 FF
 n_epochs: 473
 n_neurons: 30
 n_batch: 13
 kernel_poly degree: 2
 kernel_rbf gamma: 83.72005453552 
 LSTM
 n_epochs: 319
 n_neurons: 99
 n_batch: 87
 kernel_poly degree: 5
 kernel_rbf gamma: 87.78275511857441 
 k_foldCurrent: 2:
 FF
 LSTM
 k_foldCurrent: 3:
 FF
 LSTM('Took', 794, 'secs.')
 k_fold: 3:
 jMC: 25:
 k_foldCurrent: 1:
 FF
 n_epochs: 349
 n_neurons: 94
 n_batch: 93
 kernel_poly degree: 5
 kernel_rbf gamma: 43.922147185106894 
 LSTM
 n_epochs: 478
 n_neurons: 36
 n_batch: 75
 kernel_poly degree: 3
 kernel_rbf gamma: 42.29001357040461 
 k_foldCurrent: 2:
 FF
 LSTM
 k_foldCurrent: 3:
 FF
 LSTM('Took', 427, 'secs.')
 k_fold: 3:
 jMC: 26:
 k_foldCurrent: 1:
 FF
 n_epochs: 120
 n_neurons: 40
 n_batch: 48
 kernel_poly degree: 5
 kernel_rbf gamma: 20.866699284798486 
 LSTM
 n_epochs: 377
 n_neurons: 46
 n_batch: 78
 kernel_poly degree: 6
 kernel_rbf gamma: 11.718631889944342 
 k_foldCurrent: 2:
 FF
 LSTM
 k_foldCurrent: 3:
 FF
 LSTM('Took', 390, 'secs.')
 k_fold: 3:
 jMC: 27:
 k_foldCurrent: 1:
 FF
 n_epochs: 345
 n_neurons: 88
 n_batch: 13
 kernel_poly degree: 1
 kernel_rbf gamma: 35.601095180768475 
 LSTM
 n_epochs: 136
 n_neurons: 93
 n_batch: 98
 kernel_poly degree: 1
 kernel_rbf gamma: 55.532311429899096 
 k_foldCurrent: 2:
 FF
 LSTM
 k_foldCurrent: 3:
 FF
 LSTM('Took', 638, 'secs.')
 k_fold: 3:
 jMC: 28:
 k_foldCurrent: 1:
 FF
 n_epochs: 278
 n_neurons: 65
 n_batch: 28
 kernel_poly degree: 10
 kernel_rbf gamma: 79.88832569969705 
 LSTM
 n_epochs: 95
 n_neurons: 81
 n_batch: 83
 kernel_poly degree: 8
 kernel_rbf gamma: 45.970254937005535 
 k_foldCurrent: 2:
 FF
 LSTM
 k_foldCurrent: 3:
 FF
 LSTM('Took', 466, 'secs.')
 k_fold: 3:
 jMC: 29:
 k_foldCurrent: 1:
 FF
 n_epochs: 224
 n_neurons: 30
 n_batch: 43
 kernel_poly degree: 2
 kernel_rbf gamma: 34.63276068959593 
 LSTM
 n_epochs: 336
 n_neurons: 97
 n_batch: 71
 kernel_poly degree: 7
 kernel_rbf gamma: 44.678623690429625 
 k_foldCurrent: 2:
 FF
 LSTM
 k_foldCurrent: 3:
 FF
 LSTM('Took', 569, 'secs.')
 k_fold: 3:
 jMC: 30:
 k_foldCurrent: 1:
 FF
 n_epochs: 271
 n_neurons: 42
 n_batch: 48
 kernel_poly degree: 10
 kernel_rbf gamma: 39.31726510319361 
 LSTM
 n_epochs: 235
 n_neurons: 28
 n_batch: 78
 kernel_poly degree: 3
 kernel_rbf gamma: 68.67856111373979 
 k_foldCurrent: 2:
 FF
 LSTM
 k_foldCurrent: 3:
 FF
 LSTM('Took', 415, 'secs.')
 k_fold: 3:
 jMC: 31:
 k_foldCurrent: 1:
 FF
 n_epochs: 391
 n_neurons: 46
 n_batch: 90
 kernel_poly degree: 8
 kernel_rbf gamma: 50.231016157418374 
 LSTM
 n_epochs: 490
 n_neurons: 51
 n_batch: 39
 kernel_poly degree: 10
 kernel_rbf gamma: 44.3482764222907 
 k_foldCurrent: 2:
 FF
 LSTM
 k_foldCurrent: 3:
 FF
 LSTM('Took', 603, 'secs.')
 k_fold: 3:
 jMC: 32:
 k_foldCurrent: 1:
 FF
 n_epochs: 309
 n_neurons: 33
 n_batch: 41
 kernel_poly degree: 6
 kernel_rbf gamma: 79.83738835972214 
 LSTM
 n_epochs: 303
 n_neurons: 48
 n_batch: 84
 kernel_poly degree: 1
 kernel_rbf gamma: 63.9726116882373 
 k_foldCurrent: 2:
 FF
 LSTM
 k_foldCurrent: 3:
 FF
 LSTM('Took', 501, 'secs.')
 k_fold: 3:
 jMC: 33:
 k_foldCurrent: 1:
 FF
 n_epochs: 277
 n_neurons: 53
 n_batch: 58
 kernel_poly degree: 5
 kernel_rbf gamma: 34.486935808122674 
 LSTM
 n_epochs: 330
 n_neurons: 22
 n_batch: 96
 kernel_poly degree: 6
 kernel_rbf gamma: 11.526810064787618 
 k_foldCurrent: 2:
 FF
 LSTM
 k_foldCurrent: 3:
 FF
 LSTM('Took', 453, 'secs.')
 k_fold: 3:
 jMC: 34:
 k_foldCurrent: 1:
 FF
 n_epochs: 289
 n_neurons: 84
 n_batch: 18
 kernel_poly degree: 1
 kernel_rbf gamma: 1.391274989374858 
 LSTM
 n_epochs: 129
 n_neurons: 57
 n_batch: 45
 kernel_poly degree: 6
 kernel_rbf gamma: 5.148820194811435 
 k_foldCurrent: 2:
 FF
 LSTM
 k_foldCurrent: 3:
 FF
 LSTM('Took', 588, 'secs.')
 k_fold: 3:
 jMC: 35:
 k_foldCurrent: 1:
 FF
 n_epochs: 229
 n_neurons: 49
 n_batch: 86
 kernel_poly degree: 8
 kernel_rbf gamma: 75.49151994802318 
 LSTM
 n_epochs: 219
 n_neurons: 20
 n_batch: 20
 kernel_poly degree: 7
 kernel_rbf gamma: 32.16174152745004 
 k_foldCurrent: 2:
 FF
 LSTM
 k_foldCurrent: 3:
 FF
 LSTM('Took', 584, 'secs.')
 k_fold: 3:
 jMC: 36:
 k_foldCurrent: 1:
 FF
 n_epochs: 490
 n_neurons: 85
 n_batch: 47
 kernel_poly degree: 1
 kernel_rbf gamma: 61.696780178505165 
 LSTM
 n_epochs: 171
 n_neurons: 30
 n_batch: 5
 kernel_poly degree: 2
 kernel_rbf gamma: 33.30059537287881 
 k_foldCurrent: 2:
 FF
 LSTM
 k_foldCurrent: 3:
 FF
 LSTM('Took', 1103, 'secs.')
 k_fold: 3:
 jMC: 37:
 k_foldCurrent: 1:
 FF
 n_epochs: 263
 n_neurons: 94
 n_batch: 41
 kernel_poly degree: 3
 kernel_rbf gamma: 55.84875182245554 
 LSTM
 n_epochs: 371
 n_neurons: 40
 n_batch: 67
 kernel_poly degree: 6
 kernel_rbf gamma: 21.15076506965399 
 k_foldCurrent: 2:
 FF
 LSTM
 k_foldCurrent: 3:
 FF
 LSTM('Took', 588, 'secs.')
 k_fold: 3:
 jMC: 38:
 k_foldCurrent: 1:
 FF
 n_epochs: 245
 n_neurons: 37
 n_batch: 83
 kernel_poly degree: 7
 kernel_rbf gamma: 41.28611637774268 
 LSTM
 n_epochs: 176
 n_neurons: 96
 n_batch: 73
 kernel_poly degree: 5
 kernel_rbf gamma: 31.351797186992076 
 k_foldCurrent: 2:
 FF
 LSTM
 k_foldCurrent: 3:
 FF
 LSTM('Took', 541, 'secs.')
 k_fold: 3:
 jMC: 39:
 k_foldCurrent: 1:
 FF
 n_epochs: 54
 n_neurons: 28
 n_batch: 94
 kernel_poly degree: 4
 kernel_rbf gamma: 22.824221283678096 
 LSTM
 n_epochs: 201
 n_neurons: 41
 n_batch: 66
 kernel_poly degree: 6
 kernel_rbf gamma: 95.53889069441969 
 k_foldCurrent: 2:
 FF
 LSTM
 k_foldCurrent: 3:
 FF
 LSTM('Took', 425, 'secs.')
 k_fold: 3:
 jMC: 40:
 k_foldCurrent: 1:
 FF
 n_epochs: 102
 n_neurons: 36
 n_batch: 35
 kernel_poly degree: 8
 kernel_rbf gamma: 87.89260862260116 
 LSTM
 n_epochs: 435
 n_neurons: 92
 n_batch: 5
 kernel_poly degree: 1
 kernel_rbf gamma: 12.52270096548877 
 k_foldCurrent: 2:
 FF
 LSTM
 k_foldCurrent: 3:
 FF
 LSTM('Took', 4914, 'secs.')
 k_fold: 3:
 jMC: 41:
 k_foldCurrent: 1:
 FF
 n_epochs: 189
 n_neurons: 34
 n_batch: 83
 kernel_poly degree: 9
 kernel_rbf gamma: 19.87235422100426 
 LSTM
 n_epochs: 364
 n_neurons: 48
 n_batch: 25
 kernel_poly degree: 9
 kernel_rbf gamma: 0.7105099410211032 
 k_foldCurrent: 2:
 FF
 LSTM
 k_foldCurrent: 3:
 FF
 LSTM('Took', 1439, 'secs.')
 k_fold: 3:
 jMC: 42:
 k_foldCurrent: 1:
 FF
 n_epochs: 182
 n_neurons: 43
 n_batch: 55
 kernel_poly degree: 5
 kernel_rbf gamma: 79.45833609215704 
 LSTM
 n_epochs: 145
 n_neurons: 47
 n_batch: 95
 kernel_poly degree: 6
 kernel_rbf gamma: 1.8483044057086797 
 k_foldCurrent: 2:
 FF
 LSTM
 k_foldCurrent: 3:
 FF
 LSTM('Took', 450, 'secs.')
 k_fold: 3:
 jMC: 43:
 k_foldCurrent: 1:
 FF
 n_epochs: 55
 n_neurons: 91
 n_batch: 25
 kernel_poly degree: 6
 kernel_rbf gamma: 51.43778840023216 
 LSTM
 n_epochs: 191
 n_neurons: 43
 n_batch: 74
 kernel_poly degree: 2
 kernel_rbf gamma: 63.58796548821984 
 k_foldCurrent: 2:
 FF
 LSTM
 k_foldCurrent: 3:
 FF
 LSTM('Took', 452, 'secs.')
 k_fold: 3:
 jMC: 44:
 k_foldCurrent: 1:
 FF
 n_epochs: 63
 n_neurons: 25
 n_batch: 71
 kernel_poly degree: 3
 kernel_rbf gamma: 14.684504462691585 
 LSTM
 n_epochs: 463
 n_neurons: 45
 n_batch: 61
 kernel_poly degree: 1
 kernel_rbf gamma: 96.11848602982775 
 k_foldCurrent: 2:
 FF
 LSTM
 k_foldCurrent: 3:
 FF
 LSTM('Took', 939, 'secs.')
 k_fold: 3:
 jMC: 45:
 k_foldCurrent: 1:
 FF
 n_epochs: 141
 n_neurons: 82
 n_batch: 24
 kernel_poly degree: 7
 kernel_rbf gamma: 50.086966476646595 
 LSTM
 n_epochs: 161
 n_neurons: 41
 n_batch: 36
 kernel_poly degree: 3
 kernel_rbf gamma: 24.7948320206313 
 k_foldCurrent: 2:
 FF
 LSTM
 k_foldCurrent: 3:
 FF
 LSTM('Took', 1162, 'secs.')
 k_fold: 3:
 jMC: 46:
 k_foldCurrent: 1:
 FF
 n_epochs: 97
 n_neurons: 92
 n_batch: 10
 kernel_poly degree: 5
 kernel_rbf gamma: 12.234600068775867 
 LSTM
 n_epochs: 250
 n_neurons: 76
 n_batch: 69
 kernel_poly degree: 2
 kernel_rbf gamma: 90.65607970754063 
 k_foldCurrent: 2:
 FF
 LSTM
 k_foldCurrent: 3:
 FF
 LSTM('Took', 1468, 'secs.')
 k_fold: 3:
 jMC: 47:
 k_foldCurrent: 1:
 FF
 n_epochs: 94
 n_neurons: 48
 n_batch: 97
 kernel_poly degree: 5
 kernel_rbf gamma: 74.64289160056344 
 LSTM
 n_epochs: 231
 n_neurons: 29
 n_batch: 100
 kernel_poly degree: 8
 kernel_rbf gamma: 72.87842478743788 
 k_foldCurrent: 2:
 FF
 LSTM
 k_foldCurrent: 3:
 FF
 LSTM('Took', 747, 'secs.')
 k_fold: 3:
 jMC: 48:
 k_foldCurrent: 1:
 FF
 n_epochs: 196
 n_neurons: 85
 n_batch: 60
 kernel_poly degree: 1
 kernel_rbf gamma: 71.68426537753912 
 LSTM
 n_epochs: 61
 n_neurons: 30
 n_batch: 87
 kernel_poly degree: 6
 kernel_rbf gamma: 19.402442422437158 
 k_foldCurrent: 2:
 FF
 LSTM
 k_foldCurrent: 3:
 FF
 LSTM('Took', 510, 'secs.')
 k_fold: 3:
 jMC: 49:
 k_foldCurrent: 1:
 FF
 n_epochs: 453
 n_neurons: 21
 n_batch: 91
 kernel_poly degree: 5
 kernel_rbf gamma: 30.29783057282945 
 LSTM
 n_epochs: 83
 n_neurons: 50
 n_batch: 40
 kernel_poly degree: 9
 kernel_rbf gamma: 71.50708063566354 
 k_foldCurrent: 2:
 FF
 LSTM
 k_foldCurrent: 3:
 FF
 LSTM('Took', 557, 'secs.')
 k_fold: 3:
 jMC: 50:
 k_foldCurrent: 1:
 FF
 n_epochs: 441
 n_neurons: 84
 n_batch: 77
 kernel_poly degree: 8
 kernel_rbf gamma: 52.42248479590875 
 LSTM
 n_epochs: 360
 n_neurons: 52
 n_batch: 21
 kernel_poly degree: 8
 kernel_rbf gamma: 27.41587398381765 
 k_foldCurrent: 2:
 FF
 LSTM
 k_foldCurrent: 3:
 FF
 LSTM('Took', 1020, 'secs.')
 k_fold: 3:
 jMC: 51:
 k_foldCurrent: 1:
 FF
 n_epochs: 221
 n_neurons: 37
 n_batch: 69
 kernel_poly degree: 10
 kernel_rbf gamma: 43.36603227073302 
 LSTM
 n_epochs: 385
 n_neurons: 32
 n_batch: 72
 kernel_poly degree: 9
 kernel_rbf gamma: 24.355382462571463 
 k_foldCurrent: 2:
 FF
 LSTM
 k_foldCurrent: 3:
 FF
 LSTM('Took', 644, 'secs.')
 k_fold: 3:
 jMC: 52:
 k_foldCurrent: 1:
 FF
 n_epochs: 296
 n_neurons: 58
 n_batch: 81
 kernel_poly degree: 7
 kernel_rbf gamma: 93.87596573024801 
 LSTM
 n_epochs: 497
 n_neurons: 74
 n_batch: 90
 kernel_poly degree: 4
 kernel_rbf gamma: 72.06850557692547 
 k_foldCurrent: 2:
 FF
 LSTM
 k_foldCurrent: 3:
 FF
 LSTM('Took', 912, 'secs.')
 k_fold: 3:
 jMC: 53:
 k_foldCurrent: 1:
 FF
 n_epochs: 292
 n_neurons: 62
 n_batch: 45
 kernel_poly degree: 4
 kernel_rbf gamma: 91.51813060005074 
 LSTM
 n_epochs: 177
 n_neurons: 32
 n_batch: 43
 kernel_poly degree: 9
 kernel_rbf gamma: 16.292830940232538 
 k_foldCurrent: 2:
 FF
 LSTM
 k_foldCurrent: 3:
 FF
 LSTM('Took', 693, 'secs.')
 k_fold: 3:
 jMC: 54:
 k_foldCurrent: 1:
 FF
 n_epochs: 236
 n_neurons: 66
 n_batch: 42
 kernel_poly degree: 7
 kernel_rbf gamma: 93.32039089657877 
 LSTM
 n_epochs: 397
 n_neurons: 24
 n_batch: 22
 kernel_poly degree: 1
 kernel_rbf gamma: 25.126229186861316 
 k_foldCurrent: 2:
 FF
 LSTM
 k_foldCurrent: 3:
 FF
 LSTM('Took', 1046, 'secs.')
 k_fold: 3:
 jMC: 55:
 k_foldCurrent: 1:
 FF
 n_epochs: 473
 n_neurons: 73
 n_batch: 86
 kernel_poly degree: 6
 kernel_rbf gamma: 26.490745458373393 
 LSTM
 n_epochs: 303
 n_neurons: 41
 n_batch: 65
 kernel_poly degree: 2
 kernel_rbf gamma: 25.573805598571855 
 k_foldCurrent: 2:
 FF
 LSTM
 k_foldCurrent: 3:
 FF
 LSTM('Took', 760, 'secs.')
 k_fold: 3:
 jMC: 56:
 k_foldCurrent: 1:
 FF
 n_epochs: 276
 n_neurons: 38
 n_batch: 46
 kernel_poly degree: 9
 kernel_rbf gamma: 22.795504899833862 
 LSTM
 n_epochs: 88
 n_neurons: 26
 n_batch: 31
 kernel_poly degree: 7
 kernel_rbf gamma: 46.751790856796966 
 k_foldCurrent: 2:
 FF
 LSTM
 k_foldCurrent: 3:
 FF
 LSTM('Took', 391, 'secs.')
 k_fold: 3:
 jMC: 57:
 k_foldCurrent: 1:
 FF
 n_epochs: 440
 n_neurons: 68
 n_batch: 17
 kernel_poly degree: 6
 kernel_rbf gamma: 0.17091289448384522 
 LSTM
 n_epochs: 442
 n_neurons: 77
 n_batch: 66
 kernel_poly degree: 5
 kernel_rbf gamma: 93.16746988272939 
 k_foldCurrent: 2:
 FF
 LSTM
 k_foldCurrent: 3:
 FF
 LSTM('Took', 946, 'secs.')
 k_fold: 3:
 jMC: 58:
 k_foldCurrent: 1:
 FF
 n_epochs: 230
 n_neurons: 60
 n_batch: 26
 kernel_poly degree: 10
 kernel_rbf gamma: 47.157835837699146 
 LSTM
 n_epochs: 402
 n_neurons: 27
 n_batch: 21
 kernel_poly degree: 7
 kernel_rbf gamma: 10.326080117900002 
 k_foldCurrent: 2:
 FF
 LSTM
 k_foldCurrent: 3:
 FF
 LSTM('Took', 715, 'secs.')
 k_fold: 3:
 jMC: 59:
 k_foldCurrent: 1:
 FF
 n_epochs: 296
 n_neurons: 22
 n_batch: 72
 kernel_poly degree: 5
 kernel_rbf gamma: 99.33726211089721 
 LSTM
 n_epochs: 327
 n_neurons: 94
 n_batch: 99
 kernel_poly degree: 8
 kernel_rbf gamma: 59.58173563572469 
 k_foldCurrent: 2:
 FF
 LSTM
 k_foldCurrent: 3:
 FF
 LSTM('Took', 660, 'secs.')
 k_fold: 3:
 jMC: 60:
 k_foldCurrent: 1:
 FF
 n_epochs: 96
 n_neurons: 98
 n_batch: 56
 kernel_poly degree: 2
 kernel_rbf gamma: 86.51839507230306 
 LSTM
 n_epochs: 414
 n_neurons: 54
 n_batch: 39
 kernel_poly degree: 7
 kernel_rbf gamma: 84.02920703181297 
 k_foldCurrent: 2:
 FF
 LSTM
 k_foldCurrent: 3:
 FF
 LSTM('Took', 651, 'secs.')
