# Supplementary material for: Predictions of bitcoin prices through machine learning based frameworks
Source: PeerJ Comput Sci. 2021 Mar 29;7:e413. doi: 10.7717/peerj-cs.413 (PMC8022579; doi:10.7717/peerj-cs.413)
Supplement: Supplemental Information 1 — File named README describes the files uploaded. [file peerj-cs-07-413-s001.zip › RESULTS/BITCOIN/ANN_files/BTC_MAPE AVG and STD for FFNN and SVR(rbf,lin,poly)+FFNN.txt]

 AVG STD MAPE in 3 kFold, for: 60 MC run,  1 nDay 
MC sim 1: 
6.081210672613392 1.6989976396856457 
10.279475506098725 4.817872256063835 
5.152230235788535 0.4466554332196831 
5.199667071065643 0.8654465862153974 

 AVG STD MAPE in 3 kFold, for: 60 MC run,  1 nDay 
MC sim 2: 
6.023427560913473 1.6687142347748387 
13.70003714479288 0.6930294178909507 
4.0243080369499395 0.7326976816863192 
104.39130777961611 32.52476402406744 

 AVG STD MAPE in 3 kFold, for: 60 MC run,  1 nDay 
MC sim 3: 
6.063648832040617 1.7784591652687005 
13.41329834530743 0.6987410376416381 
2.9620003660250593 0.5060930271594613 
38.25583434803003 12.469419874679362 

 AVG STD MAPE in 3 kFold, for: 60 MC run,  1 nDay 
MC sim 4: 
5.9567670437872104 1.7784629249246575 
13.98034385703581 0.9280789325322477 
4.454645057335035 1.5856989711036897 
46.101121442793676 17.4726934436293 

 AVG STD MAPE in 3 kFold, for: 60 MC run,  1 nDay 
MC sim 5: 
5.972623296344479 1.3886323134190546 
21.10730792154047 10.440404432301756 
11.294802092079623 11.044147150683706 
67.16187165190583 42.49296078412143 

 AVG STD MAPE in 3 kFold, for: 60 MC run,  1 nDay 
MC sim 6: 
5.8592305792695525 1.4496703992879996 
15.605253690124657 3.3221127640415853 
3.3921058970904956 0.9310638621424544 
48.20336889239859 14.657014631309547 

 AVG STD MAPE in 3 kFold, for: 60 MC run,  1 nDay 
MC sim 7: 
6.06670780598006 1.7209108871292698 
13.653388409847622 0.289689693863253 
4.194001775647532 0.35263965501211014 
37.29791617647315 12.53930987277823 

 AVG STD MAPE in 3 kFold, for: 60 MC run,  1 nDay 
MC sim 8: 
5.969917411450026 1.5953776290190016 
14.619179708677848 1.8997764696736588 
3.45942245728924 0.8890609775282826 
46.186908257296786 14.677340928903964 

 AVG STD MAPE in 3 kFold, for: 60 MC run,  1 nDay 
MC sim 9: 
5.969263589541519 1.5980575304808626 
14.384806257260982 1.1947398585300437 
3.863695016586315 1.0253141568323805 
42.66273054614342 13.570286382894519 

 AVG STD MAPE in 3 kFold, for: 60 MC run,  1 nDay 
MC sim 10: 
6.07486604617501 1.7367919132089211 
14.217358438502083 0.8706847062239861 
3.566854744187619 0.9281587277541808 
42.280639286885624 14.15698059296961 

 AVG STD MAPE in 3 kFold, for: 60 MC run,  1 nDay 
MC sim 11: 
6.0049979843571935 1.4007193074727708 
18.002514500430618 9.40630704331996 
8.815894676476235 8.394748905520862 
44.14702623248993 10.656917469251123 

 AVG STD MAPE in 3 kFold, for: 60 MC run,  1 nDay 
MC sim 12: 
6.068649493020682 1.7930473856629454 
13.390935594675343 0.7028410320924999 
3.2052125401660394 0.69448197985696 
219.43138669215486 158.36078972808198 

 AVG STD MAPE in 3 kFold, for: 60 MC run,  1 nDay 
MC sim 13: 
6.084688606483261 1.7736878862339838 
11.364484343286797 0.9306133252229508 
3.063991894374965 0.6693641218841243 
50.086798836092214 15.472224285091682 

 AVG STD MAPE in 3 kFold, for: 60 MC run,  1 nDay 
MC sim 14: 
6.141532544969082 1.5342730217667426 
13.665394826353094 0.609162046384643 
3.339427802674695 0.8292956795761276 
43.095622578726164 13.489497615548103 

 AVG STD MAPE in 3 kFold, for: 60 MC run,  1 nDay 
MC sim 15: 
5.971146030288472 1.473168201102253 
18.97272912767961 7.994726801186965 
6.639992228525574 5.418045341714108 
65.48199297214052 48.723040085259875 

 AVG STD MAPE in 3 kFold, for: 60 MC run,  1 nDay 
MC sim 16: 
5.93648295770944 1.4597773304599198 
17.064737304663414 7.051968711000728 
3.9394925774003213 1.5106418963728216 
71.47998161109865 43.43902765031786 

 AVG STD MAPE in 3 kFold, for: 60 MC run,  1 nDay 
MC sim 17: 
5.8729762314033565 1.492028972542088 
17.341681225615474 8.383108122619111 
3.819152347459307 1.0997788816821978 
48.21016191990095 14.89560358426365 

 AVG STD MAPE in 3 kFold, for: 60 MC run,  1 nDay 
MC sim 18: 
5.990743731072054 1.5440748958552464 
15.033312782488744 3.801784139205416 
3.494829437908067 0.8877945814864338 
46.581986877133964 15.181777133273071 

 AVG STD MAPE in 3 kFold, for: 60 MC run,  1 nDay 
MC sim 19: 
6.093268189190589 1.697154066487152 
11.338311457758152 0.7605586356114704 
3.5282199487198525 0.8126318862468082 
33.06475752979239 11.215301057050334 

 AVG STD MAPE in 3 kFold, for: 60 MC run,  1 nDay 
MC sim 20: 
6.134177228509571 1.7374939650629664 
14.595130624023062 0.6287626339889034 
4.021852435582611 0.3931662532823287 
106.96690888458511 100.62060749269249 

 AVG STD MAPE in 3 kFold, for: 60 MC run,  1 nDay 
MC sim 21: 
5.984077723681616 1.8487674542302737 
13.0571576306069 0.4945603715910805 
3.047074013892452 0.8485484162576454 
43.90578790551163 14.779305497408501 

 AVG STD MAPE in 3 kFold, for: 60 MC run,  1 nDay 
MC sim 22: 
6.047135296763464 1.4834432902369497 
20.458169292366563 9.70661916454374 
10.285733360274916 10.168992917361408 
33.40358106968926 5.6250785902773615 

 AVG STD MAPE in 3 kFold, for: 60 MC run,  1 nDay 
MC sim 23: 
6.013109275079041 1.7986435944164187 
12.851880485538539 0.6726923422904361 
3.2802510141108194 0.7050197450445551 
52.056160267712954 27.65658372500499 

 AVG STD MAPE in 3 kFold, for: 60 MC run,  1 nDay 
MC sim 24: 
5.825637334124251 1.716149001448501 
16.236252973858655 1.0100455047897634 
5.605242273849025 1.6235536034103475 
100.14733770705838 35.95087615174895 

 AVG STD MAPE in 3 kFold, for: 60 MC run,  1 nDay 
MC sim 25: 
6.09085833729602 1.8088953478518832 
12.839729674109998 0.40927375757341244 
3.1608533656766107 0.7707639219590955 
43.690160315545846 20.273053815824657 

 AVG STD MAPE in 3 kFold, for: 60 MC run,  1 nDay 
MC sim 26: 
5.897821187900175 1.5181288547535214 
15.584198098697064 5.280347428692466 
3.5399552238908103 0.9595875442686298 
33.436638395021184 11.296191997308195 

 AVG STD MAPE in 3 kFold, for: 60 MC run,  1 nDay 
MC sim 27: 
5.998082630260099 1.7509607345830607 
10.945897603785488 1.5706535563127508 
4.441520747331285 1.5643710933275374 
5.259571307022214 1.3958485891006185 

 AVG STD MAPE in 3 kFold, for: 60 MC run,  1 nDay 
MC sim 28: 
6.112119161883013 1.7298343679738517 
13.736805616815758 0.921927601281174 
3.223239243178378 0.5379231511055435 
51.82316447766533 13.732426385128232 

 AVG STD MAPE in 3 kFold, for: 60 MC run,  1 nDay 
MC sim 29: 
5.725891901343438 1.3889097058166093 
18.337408684384034 7.5231509209417275 
4.153232708701374 1.3780614816314056 
65.96200462394812 38.930219250705946 

 AVG STD MAPE in 3 kFold, for: 60 MC run,  1 nDay 
MC sim 30: 
6.144388347771101 1.7500184236956329 
12.897754899100226 1.0238542013238237 
3.5946220859623685 0.7362401038552114 
50.601593353846816 15.522891915178834 

 AVG STD MAPE in 3 kFold, for: 60 MC run,  1 nDay 
MC sim 31: 
6.110443735908471 1.7870257584723233 
13.575257451547193 0.511940120348025 
3.6014539813821878 0.8175350421807382 
45.42106883646579 14.90777768489654 

 AVG STD MAPE in 3 kFold, for: 60 MC run,  1 nDay 
MC sim 32: 
6.054449365100257 1.6204956674942017 
14.116223136379636 0.18848061248118586 
4.0104509768741465 1.187807850282629 
37.87922046259604 12.024618243122866 

 AVG STD MAPE in 3 kFold, for: 60 MC run,  1 nDay 
MC sim 33: 
6.168890643357344 1.6467434973279882 
11.403067546499445 1.1620794041377445 
3.2841646499839032 0.8289370055113038 
33.18608849739034 11.197594911116354 

 AVG STD MAPE in 3 kFold, for: 60 MC run,  1 nDay 
MC sim 34: 
6.129818662828174 1.8260637470852903 
19.162557675666857 4.91315016137553 
3.7665994507732115 0.13839119724666435 
3.4088262028562197 0.7509795274038009 

 AVG STD MAPE in 3 kFold, for: 60 MC run,  1 nDay 
MC sim 35: 
6.025372654513336 1.5343409300340618 
20.309756699667556 8.756041012945182 
10.669792052402734 11.046526564362805 
49.7395186924762 11.395273048464409 

 AVG STD MAPE in 3 kFold, for: 60 MC run,  1 nDay 
MC sim 36: 
5.993901296019474 1.7548143065294948 
13.379846667885346 0.15449552868442423 
3.565188338726296 0.7758604346729331 
3.445777309256576 0.6544851069306725 

 AVG STD MAPE in 3 kFold, for: 60 MC run,  1 nDay 
MC sim 37: 
5.969359086065343 1.8207900963413255 
12.877268186461366 0.8879823360398365 
3.187466969360528 0.8622272054554354 
204.93257052246534 155.65813265583742 

 AVG STD MAPE in 3 kFold, for: 60 MC run,  1 nDay 
MC sim 38: 
5.882693408701852 1.4740198398899822 
13.651088637935041 1.911856894406269 
3.5419882490349655 0.5959261860216986 
42.66155654355719 10.890646012903861 

 AVG STD MAPE in 3 kFold, for: 60 MC run,  1 nDay 
MC sim 39: 
9.683331897325138 3.827299492283589 
43.789946883570046 5.282578598756102 
24.820955944826125 7.993367771953365 
35.996309889536725 1.3612084724876137 

 AVG STD MAPE in 3 kFold, for: 60 MC run,  1 nDay 
MC sim 40: 
5.851006374276783 1.4818504288481051 
14.856629657756656 1.4473072606151616 
3.426307785425385 0.9639113485952113 
46.43849004724783 14.131606059537964 

 AVG STD MAPE in 3 kFold, for: 60 MC run,  1 nDay 
MC sim 41: 
5.988120226785862 1.6608017926248506 
18.21820563267659 7.89355205469533 
5.085085919682478 2.7995557834411375 
49.70350873732102 13.093021689306758 

 AVG STD MAPE in 3 kFold, for: 60 MC run,  1 nDay 
MC sim 42: 
5.934438809382567 1.5375511640479869 
14.27348440139084 1.011744120747568 
3.7916053056969568 0.7985343493674881 
33.2149475271406 11.05324389062702 

 AVG STD MAPE in 3 kFold, for: 60 MC run,  1 nDay 
MC sim 43: 
5.931665210741677 1.4531522491911082 
18.567528516198724 7.821178605229868 
3.916976117096047 0.9726313555548955 
39.2169919291313 13.060980285787423 

 AVG STD MAPE in 3 kFold, for: 60 MC run,  1 nDay 
MC sim 44: 
7.046051355622592 1.9748818487291828 
29.436616554138833 7.838292418777468 
12.08490422652873 12.187212158616036 
40.65854441429192 13.274420981847067 

 AVG STD MAPE in 3 kFold, for: 60 MC run,  1 nDay 
MC sim 45: 
6.104112937370796 1.6757327338122914 
13.254270612452663 1.2937084800481606 
3.338870273527507 0.8330125047071402 
43.877707962451346 14.86132890782607 

 AVG STD MAPE in 3 kFold, for: 60 MC run,  1 nDay 
MC sim 46: 
6.183056396074671 1.9038238574967192 
6.840896863478389 2.2377651134340377 
3.534284392512301 0.7661400603068795 
41.56942332306124 18.871107401972555 

 AVG STD MAPE in 3 kFold, for: 60 MC run,  1 nDay 
MC sim 47: 
6.670861826328057 2.0663688335197388 
21.018938653656566 9.151713117841526 
11.278402992084098 11.895249558563057 
38.59731369519583 4.97212263036111 

 AVG STD MAPE in 3 kFold, for: 60 MC run,  1 nDay 
MC sim 48: 
6.040011606410712 1.6973404604607183 
13.529268785042063 0.7074460090259823 
3.398348163064807 0.7432083574276467 
3.3775295392473237 0.7450572792897641 

 AVG STD MAPE in 3 kFold, for: 60 MC run,  1 nDay 
MC sim 49: 
6.086752963935109 1.7470031955464045 
11.709958317392221 0.9265870937465878 
4.735624355886287 0.9893633661281565 
39.88112115728152 17.48231791465039 

 AVG STD MAPE in 3 kFold, for: 60 MC run,  1 nDay 
MC sim 50: 
6.160879848289351 1.8922594407547546 
13.275960322521017 0.3054006704260597 
3.3078286690909766 0.9942659580232501 
45.9592535029627 15.671719645010448 

 AVG STD MAPE in 3 kFold, for: 60 MC run,  1 nDay 
MC sim 51: 
6.061484884519981 1.710195913051086 
13.556096562464417 0.14563764964701403 
3.659795811051069 0.6359199951256361 
50.42314090766245 14.443125644927749 

 AVG STD MAPE in 3 kFold, for: 60 MC run,  1 nDay 
MC sim 52: 
5.999259358305693 1.754196080117457 
13.383463505881494 0.6536694498502015 
3.5241322233776273 1.2104261240560885 
42.99100921314099 14.49155273711898 

 AVG STD MAPE in 3 kFold, for: 60 MC run,  1 nDay 
MC sim 53: 
6.035707709929112 1.8371948014794426 
13.781484597712153 0.6733730638625102 
3.437053239080447 0.5958295237027553 
132.97542136621624 125.08489033958571 

 AVG STD MAPE in 3 kFold, for: 60 MC run,  1 nDay 
MC sim 54: 
6.18537062984984 1.8751053665902306 
13.588955184999719 1.2068700471014218 
3.1920440119133624 0.6292352897109182 
42.678001324739306 13.619010311554925 

 AVG STD MAPE in 3 kFold, for: 60 MC run,  1 nDay 
MC sim 55: 
5.885285643362267 1.5958299981601771 
15.397941441398617 5.82033565604323 
3.4706627067995828 0.856344226724428 
39.4588775122353 13.342016104822587 

 AVG STD MAPE in 3 kFold, for: 60 MC run,  1 nDay 
MC sim 56: 
6.1348560218730865 1.766898907264028 
10.095586685648101 2.4969082618052454 
3.821358578654632 1.0304951981773847 
47.984691270102616 15.344763031844913 

 AVG STD MAPE in 3 kFold, for: 60 MC run,  1 nDay 
MC sim 57: 
6.082850149382577 1.7643712870040351 
3.254522505055703 0.06561088630095087 
4.269342647315804 0.7067579144525907 
59.18582647346394 28.795697918274406 

 AVG STD MAPE in 3 kFold, for: 60 MC run,  1 nDay 
MC sim 58: 
6.031557666674985 1.7037354509597982 
13.617852592483322 0.3769722375349417 
3.2082456973050295 0.5127643870751954 
51.122604210125665 15.723153953271172 

 AVG STD MAPE in 3 kFold, for: 60 MC run,  1 nDay 
MC sim 59: 
6.073575765983424 1.6354876375397283 
14.3997643033971 0.5908740454255544 
4.210720883494024 0.7103085362570274 
32.063356044189796 10.247027732339593 

 AVG STD MAPE in 3 kFold, for: 60 MC run,  1 nDay 
MC sim 60: 
5.885832796416657 1.3731357681383383 
18.287955346321862 7.199314367148713 
3.30783546897688 0.6487559914501122 
78.25623573267329 42.71165832881882 
BEST JMC FFOneStage 29 
BEST JMC FFRbf 57 
BEST JMC FFLin 3 
BEST JMC FFPoly 36 
