# Supplementary material for: Predictions of bitcoin prices through machine learning based frameworks
Source: PeerJ Comput Sci. 2021 Mar 29;7:e413. doi: 10.7717/peerj-cs.413 (PMC8022579; doi:10.7717/peerj-cs.413)
Supplement: Supplemental Information 1 — File named README describes the files uploaded. [file peerj-cs-07-413-s001.zip › RESULTS/BITCOIN/ANN_files/BTC_MAPE AVG and STD for LSTM and SVR(rbf,lin,poly)+LSTMNN.txt]

 AVG STD MAPE in 3 kFold, for: 60 MC run, 1 nDay 
MC sim 1: 
6.3102689145757225 0.8283166719428614 
12.52445464101058 1.836517282581612 
3.2047144465798443 0.7661626341407495 
35.497267690896884 11.674510678595372 

 AVG STD MAPE in 3 kFold, for: 60 MC run, 1 nDay 
MC sim 2: 
6.385548623564101 1.4966410904797722 
11.33285694660428 1.8255752335209756 
4.282847509305107 1.7071568626339189 
30.909983585547064 11.750482254360591 

 AVG STD MAPE in 3 kFold, for: 60 MC run, 1 nDay 
MC sim 3: 
6.265788693284026 1.0579973867217616 
21.768680890778217 13.789962404771059 
4.4035662442581724 1.060657261302154 
41.49374915188778 21.68509409518216 

 AVG STD MAPE in 3 kFold, for: 60 MC run, 1 nDay 
MC sim 4: 
6.663055774212279 2.026777600833159 
15.07357487016501 4.207557898235598 
3.5653803500804773 1.291372555977263 
81.80759641650432 25.611657395404805 

 AVG STD MAPE in 3 kFold, for: 60 MC run, 1 nDay 
MC sim 5: 
6.844381869376693 1.9350678363909053 
13.627411849332958 0.5045753361680656 
2.8707260264905963 0.9433229226306545 
42.62290599370298 14.120673833773294 

 AVG STD MAPE in 3 kFold, for: 60 MC run, 1 nDay 
MC sim 6: 
6.277382937244606 1.4523194193391875 
11.945762947415735 1.0730267557611706 
3.0267825921611258 0.46101951239979977 
68.62883068427455 49.13228105416704 

 AVG STD MAPE in 3 kFold, for: 60 MC run, 1 nDay 
MC sim 7: 
6.265122782083307 1.9723681497342354 
12.498739573802277 1.9649167355835986 
2.8921789835263088 0.07238053051592412 
47.74421994626791 15.915522320069124 

 AVG STD MAPE in 3 kFold, for: 60 MC run, 1 nDay 
MC sim 8: 
6.238604201354545 1.616909835378222 
9.669117305519233 2.187954093125739 
3.0345240900609753 0.5221065349640608 
41.7066063155745 11.369004516803725 

 AVG STD MAPE in 3 kFold, for: 60 MC run, 1 nDay 
MC sim 9: 
6.20566237324183 1.1802902190986513 
9.880420778706997 1.275621746946029 
3.7903829378113882 1.1887008888639634 
41.572525192827236 12.507473442288008 

 AVG STD MAPE in 3 kFold, for: 60 MC run, 1 nDay 
MC sim 10: 
6.499421191773348 1.6090866573250886 
11.368296890077218 2.602702113095124 
3.6761321026540004 0.7532803272042987 
43.80786534444774 13.010742583395997 

 AVG STD MAPE in 3 kFold, for: 60 MC run, 1 nDay 
MC sim 11: 
5.815977102957709 1.1240490426589882 
14.470399172866978 5.425230283459345 
3.2807258043280023 0.2808753252567325 
44.44170304621786 31.191609627156392 

 AVG STD MAPE in 3 kFold, for: 60 MC run, 1 nDay 
MC sim 12: 
6.500981641397409 1.6299036483925056 
9.976594511796257 4.107647727340179 
3.3601321446633583 0.6933039416656934 
36.249902329190384 16.568370261000865 

 AVG STD MAPE in 3 kFold, for: 60 MC run, 1 nDay 
MC sim 13: 
7.133008291252619 2.4468334869467543 
13.151513567818062 0.7800461513334711 
3.4265895061620317 1.0705915753519488 
85.44971675601458 42.59961559431805 

 AVG STD MAPE in 3 kFold, for: 60 MC run, 1 nDay 
MC sim 14: 
6.089966808578672 1.604419973005822 
10.240608608902745 1.3734474739401228 
3.1723496690665343 0.9019118518648653 
31.018346639071876 10.817752056978712 

 AVG STD MAPE in 3 kFold, for: 60 MC run, 1 nDay 
MC sim 15: 
6.3278756098028035 0.9806893149546193 
18.548273780949973 9.350963235216676 
8.413303741685676 7.693953766134552 
37.65121102317156 8.6687498608972 

 AVG STD MAPE in 3 kFold, for: 60 MC run, 1 nDay 
MC sim 16: 
6.477765774580658 0.8332729150887748 
12.597019744654816 2.1446312965722805 
3.757903446821293 1.426192536566458 
31.595817561749033 10.42922449433555 

 AVG STD MAPE in 3 kFold, for: 60 MC run, 1 nDay 
MC sim 17: 
6.247652725950637 1.5047808415872888 
12.548210456342616 2.7410181893236976 
2.905714213003431 0.20960746590170148 
39.82766281765277 11.39303583041185 

 AVG STD MAPE in 3 kFold, for: 60 MC run, 1 nDay 
MC sim 18: 
6.699296419688078 2.217067088697443 
22.022007472762045 10.544005505086389 
3.633048509108183 1.0330998194571106 
49.78933338754498 14.960709728633935 

 AVG STD MAPE in 3 kFold, for: 60 MC run, 1 nDay 
MC sim 19: 
6.610396298951545 1.7297646609115156 
12.114616892844836 1.1254862231252825 
3.0403163170749647 0.30571085630807604 
2.87947430059115 0.13533264001418643 

 AVG STD MAPE in 3 kFold, for: 60 MC run, 1 nDay 
MC sim 20: 
6.242130317814727 1.5617436912937515 
11.835395159898534 0.5982265572667542 
2.876014657352686 0.34508582521799136 
43.62476571047435 12.373307187248313 

 AVG STD MAPE in 3 kFold, for: 60 MC run, 1 nDay 
MC sim 21: 
5.977188637840822 0.932024501684982 
14.343186502375113 2.329408379264182 
4.042135970013529 1.3407102930326331 
32.09013994904881 9.407407631744181 

 AVG STD MAPE in 3 kFold, for: 60 MC run, 1 nDay 
MC sim 22: 
6.149316637215801 1.6786161393773258 
12.179192806814456 0.592127317989825 
3.114747144424937 0.6005616074853813 
42.98210407608446 12.069209701075764 

 AVG STD MAPE in 3 kFold, for: 60 MC run, 1 nDay 
MC sim 23: 
6.469011978309361 1.7864267680764117 
13.114406422312172 0.6446119554800879 
2.7907685222298113 0.22769715881261196 
44.247813116162284 12.194067594877653 

 AVG STD MAPE in 3 kFold, for: 60 MC run, 1 nDay 
MC sim 24: 
6.281830618190889 1.6166898893705133 
12.557520241488499 0.9609850576834621 
2.6590990294133445 0.08265293835665792 
33.46976402150062 10.185319528554512 

 AVG STD MAPE in 3 kFold, for: 60 MC run, 1 nDay 
MC sim 25: 
6.727226844392907 1.367623417197829 
12.305599880361262 2.0521105525766132 
3.4342376759475095 0.9613262655642228 
112.74572602738421 87.20774163729685 

 AVG STD MAPE in 3 kFold, for: 60 MC run, 1 nDay 
MC sim 26: 
6.818321444789832 1.3473150722067968 
7.654137947391418 1.6403764439460795 
3.656997846137596 0.950350696304819 
31.371649874120084 10.60699651313365 

 AVG STD MAPE in 3 kFold, for: 60 MC run, 1 nDay 
MC sim 27: 
6.135210235858021 1.505944176820997 
14.152437382206644 3.469586871205862 
2.876876689907434 0.46723984678532143 
2.69665014442247 0.3110709218490079 

 AVG STD MAPE in 3 kFold, for: 60 MC run, 1 nDay 
MC sim 28: 
6.250593072021965 0.931368315391529 
16.386497653577187 8.259393648840158 
9.184082753300943 8.744726008737963 
38.69962662486981 10.737681633905693 

 AVG STD MAPE in 3 kFold, for: 60 MC run, 1 nDay 
MC sim 29: 
6.526769859575913 1.5243763123005256 
11.763564381566814 1.3076293125069969 
3.0733707815918687 0.098564920654444 
36.35605344860311 12.150159111177201 

 AVG STD MAPE in 3 kFold, for: 60 MC run, 1 nDay 
MC sim 30: 
6.453419632356977 1.405116785046211 
13.613179698705215 2.0508968939495067 
3.7523723128218354 0.9563891874852929 
54.50644222241011 37.009239534287744 

 AVG STD MAPE in 3 kFold, for: 60 MC run, 1 nDay 
MC sim 31: 
7.167313318005618 1.9742304339431054 
12.688803718099004 2.426270406661819 
3.3689355466440767 1.1718912303906344 
44.92686147949332 12.916128450519547 

 AVG STD MAPE in 3 kFold, for: 60 MC run, 1 nDay 
MC sim 32: 
6.408647685833574 0.957669936929871 
12.698913150771624 0.36639132567230454 
3.4887427347972895 1.0112535519024364 
3.093993089530899 0.9613691302843143 

 AVG STD MAPE in 3 kFold, for: 60 MC run, 1 nDay 
MC sim 33: 
6.246580542209977 1.5088386114257817 
6.7621769817877295 1.5607408499469504 
2.9580980769414436 0.6122277204236717 
34.78442824914401 10.31700823811893 

 AVG STD MAPE in 3 kFold, for: 60 MC run, 1 nDay 
MC sim 34: 
6.056193627208946 1.5265332827567974 
32.31622397675614 12.770946570077541 
3.054199007598187 0.6503597958463191 
37.084938228779656 11.043718237568362 

 AVG STD MAPE in 3 kFold, for: 60 MC run, 1 nDay 
MC sim 35: 
6.491980912786036 0.9524773799169953 
12.608920183645184 3.0722534632276672 
3.6137157072808956 1.7143405653183208 
40.34808354492336 11.643160651956768 

 AVG STD MAPE in 3 kFold, for: 60 MC run, 1 nDay 
MC sim 36: 
6.590482939156029 2.010216691765783 
15.92342966062283 7.549235365171306 
4.95282650161231 1.3061230850322854 
47.29902058091998 19.039021520971968 

 AVG STD MAPE in 3 kFold, for: 60 MC run, 1 nDay 
MC sim 37: 
6.678017244345445 1.7557099243074854 
11.312834782212754 2.9226923722700597 
3.6671945598836184 1.5578371459352056 
33.04274751827768 11.00758490645044 

 AVG STD MAPE in 3 kFold, for: 60 MC run, 1 nDay 
MC sim 38: 
6.035989974864994 1.1814756909033497 
11.922142220341513 3.3680657473269946 
3.6198937641967994 0.41150323027797614 
29.295609188374613 10.943669708432461 

 AVG STD MAPE in 3 kFold, for: 60 MC run, 1 nDay 
MC sim 39: 
6.163624110327409 1.3473392063739897 
12.712441162447277 1.3514530062398347 
3.1047682473876215 0.33973302560010926 
34.25702200556197 11.505599075949092 

 AVG STD MAPE in 3 kFold, for: 60 MC run, 1 nDay 
MC sim 40: 
8.16431744042818 3.235465594653176 
13.490679920567239 3.136936553498045 
8.88423212844411 5.869150243472474 
8.906029824623893 5.846098401900711 

 AVG STD MAPE in 3 kFold, for: 60 MC run, 1 nDay 
MC sim 41: 
6.761481363091325 2.011914806538906 
6.755886991549658 2.4442111025843998 
4.144938145575637 1.8256846977982493 
49.43122214099727 15.637543845039254 

 AVG STD MAPE in 3 kFold, for: 60 MC run, 1 nDay 
MC sim 42: 
6.377706662230693 1.286336764895028 
22.981979647202763 6.803631236143066 
2.420408926449974 0.4374361724344445 
36.33085597625942 10.491396805949154 

 AVG STD MAPE in 3 kFold, for: 60 MC run, 1 nDay 
MC sim 43: 
6.098756453579409 1.2165641158464569 
13.341198557059977 1.584886101959919 
3.427604138231917 0.3588539296040329 
73.80184650792185 46.98061850186888 

 AVG STD MAPE in 3 kFold, for: 60 MC run, 1 nDay 
MC sim 44: 
6.829233087237235 1.9672517874456565 
12.30445912128215 1.0079168893235346 
2.512924007408759 0.38911300103164714 
2.5606432876988747 0.5767778064160466 

 AVG STD MAPE in 3 kFold, for: 60 MC run, 1 nDay 
MC sim 45: 
5.997662184245519 1.2760649281103411 
12.912452395270284 2.755705053526721 
4.508653166937843 0.5524744643582252 
59.53767573772768 43.53899246699509 

 AVG STD MAPE in 3 kFold, for: 60 MC run, 1 nDay 
MC sim 46: 
6.501462519245583 1.6356471210878796 
12.63535580959416 1.2652974988640056 
3.153312961625002 0.39936325375210296 
85.12341134292956 41.85518713799271 

 AVG STD MAPE in 3 kFold, for: 60 MC run, 1 nDay 
MC sim 47: 
6.35221060107003 1.564100051629969 
13.588949461242857 1.9597750677436114 
2.997206738341477 0.7128966753511568 
41.60858033199121 11.743290016064515 

 AVG STD MAPE in 3 kFold, for: 60 MC run, 1 nDay 
MC sim 48: 
8.696818871949166 3.346048114342576 
31.18700629417332 13.128230524283465 
21.153912471851868 13.606063837125097 
46.01459464699135 12.558847040825894 

 AVG STD MAPE in 3 kFold, for: 60 MC run, 1 nDay 
MC sim 49: 
5.788308554445142 1.0032506207129672 
15.382199010596011 5.041884250381431 
3.950660353876795 1.7850104126369937 
43.60092834547351 13.016760728339909 

 AVG STD MAPE in 3 kFold, for: 60 MC run, 1 nDay 
MC sim 50: 
7.018788974760334 1.5953177406793688 
13.9819083635541 5.362478097504071 
4.690473769754321 2.1903711897886122 
43.21223760273986 13.559289592843491 

 AVG STD MAPE in 3 kFold, for: 60 MC run, 1 nDay 
MC sim 51: 
6.492378018642071 1.3098518847234248 
12.139749969625322 2.467459435952173 
3.6748166624006053 1.572115758044694 
41.446522378635784 12.956526824922525 

 AVG STD MAPE in 3 kFold, for: 60 MC run, 1 nDay 
MC sim 52: 
6.897499050735282 2.067462625576823 
12.443412259663324 0.766710422887777 
3.120913754428523 0.358882376884866 
40.255287131647975 20.537840038109053 

 AVG STD MAPE in 3 kFold, for: 60 MC run, 1 nDay 
MC sim 53: 
5.859885628669417 0.9602731162315726 
15.728316054525209 3.5460105554032295 
5.841300410961231 4.130893088385423 
42.215221869133075 11.47566718719964 

 AVG STD MAPE in 3 kFold, for: 60 MC run, 1 nDay 
MC sim 54: 
7.310986815758576 2.150652071083809 
12.538053190187782 7.309191239428631 
4.780436061445229 2.554266097553019 
4.384306512961408 2.0441915436410816 

 AVG STD MAPE in 3 kFold, for: 60 MC run, 1 nDay 
MC sim 55: 
6.6662932754771305 1.755475296814962 
11.690202598297171 3.321580431918735 
3.322634736692956 0.7213159602445443 
63.643471401718536 16.90058035059345 

 AVG STD MAPE in 3 kFold, for: 60 MC run, 1 nDay 
MC sim 56: 
6.548215142166378 1.7816986242891422 
16.463248732587775 5.143029311888436 
5.915655320110441 3.481837679994087 
39.91038427829873 10.272941651319147 

 AVG STD MAPE in 3 kFold, for: 60 MC run, 1 nDay 
MC sim 57: 
7.0229545292385005 2.221271231520275 
12.101893647506559 1.0370804288838487 
2.801113455444827 0.24329773828773144 
30.890414761713075 10.787882218412971 

 AVG STD MAPE in 3 kFold, for: 60 MC run, 1 nDay 
MC sim 58: 
6.654939814512034 1.764912049839435 
8.65295664759028 4.15843579646086 
5.2100090784297235 1.5697782783399927 
39.72254714007732 12.470663650962393 

 AVG STD MAPE in 3 kFold, for: 60 MC run, 1 nDay 
MC sim 59: 
6.313247984650805 1.5729725255450826 
12.273910743055369 0.8045246232536368 
3.1518925626018066 0.652433399454451 
41.8840009731076 11.810227790776677 

 AVG STD MAPE in 3 kFold, for: 60 MC run, 1 nDay 
MC sim 60: 
6.767560427135578 1.7633187109996686 
12.390376845037324 0.8104486916309799 
3.0422649226962126 0.8000995457601364 
37.504648431821884 11.73287684067166 
BEST JMC LSTMOneStage  49 
BEST JMC LSTMRbf  33 
BEST JMC LSTMLin 24 
BEST JMC LSTMPoly 27 
