# Supplementary material for: Predictions of bitcoin prices through machine learning based frameworks
Source: PeerJ Comput Sci. 2021 Mar 29;7:e413. doi: 10.7717/peerj-cs.413 (PMC8022579; doi:10.7717/peerj-cs.413)
Supplement: Supplemental Information 1 — File named README describes the files uploaded. [file peerj-cs-07-413-s001.zip › RESULTS/BITCOIN/ANN_files/btc_SVR(lin)+LSTM_day_20.txt]

6.244559067102843
6.400118270560168
6.438427041482207
6.2077891009253126
6.356322876062367
6.3393757266407045
6.291015267725275
6.245190905721778
6.484163273634349
6.332434110772558
6.313254976656517
6.471680170342017
6.371452762026736
6.367929374208171
6.316205823760032
6.29905748915494
6.3087762877178655
6.198617056753154
6.2507040606230495
6.237188812203334
6.271009174563669
6.251460601373483
6.280603012436132
6.704201824299413
6.21179364130706
6.333523696124381
6.237204983922264
6.192965612175947
6.360075953569626
6.233318760889561
6.269173382814315
6.499196074856249
6.2394840833175245
6.853004903200173
6.445709093142487
6.259003217978076
6.205716950627658
6.310731585475904
6.300058043421329
6.475262211594511
