# Supplementary material for: Predictions of bitcoin prices through machine learning based frameworks
Source: PeerJ Comput Sci. 2021 Mar 29;7:e413. doi: 10.7717/peerj-cs.413 (PMC8022579; doi:10.7717/peerj-cs.413)
Supplement: Supplemental Information 1 — File named README describes the files uploaded. [file peerj-cs-07-413-s001.zip › RESULTS/BITCOIN/ANN_files/prices.csv]

close
988.524547387
1014.9669647833334
1022.1765782733333
1092.7611286033332
1004.6632558013333
934.5395440023334
864.7152154510001
916.0949874900001
893.5882021856668
906.2894187106667
825.1592728773334
788.5001563330001
805.586757594
829.0227764763334
819.1614904203334
830.7381421176666
882.8855015683333
882.4844543109999
896.1731349806665
896.2968741416666
914.2248003629999
919.574501463
921.4897153333335
904.1352230813333
893.7843377833333
908.2027930190001
917.6599640516666
919.3390532836667
917.088027853
919.4187538893333
951.6676343426667
973.43302306
996.7623403816666
1011.62543293
1023.9252681900001
1017.6894321999999
1024.7660241866668
1043.0341244433332
1049.20963852
995.686589583
979.5176955396668
1007.8451239933333
1004.24735853
995.8491963223333
1008.7274110133334
1011.1909384933333
1031.05822567
1048.51482559
1064.49928362
1053.3784213333333
1064.8006828933333
1105.6194254099998
1122.6925188166667
1156.4648013666667
1173.9781488800002
1158.0030721233334
1165.81372938
1186.8825880133334
1191.7858479833333
1212.1083370566666
1247.0651504366667
1271.3576718266668
1263.4595720333334
1263.5745777233333
1276.0229209766667
1239.8022680633333
1185.3213522766666
1170.5723105133332
1170.7022693266665
1162.4888133466666
1201.6432864533333
1230.8244418966667
1242.9445337033333
1250.8386851066668
1193.8489612233334
1112.36963859
1010.0120508596666
1009.4423797883334
1029.5384377999999
1084.1278632566666
1040.3870467
1036.5563137333331
977.7994218673334
924.100118834
966.7455032060001
1002.562254952
1043.9584182166666
1033.7341035166667
1032.8763933933333
1060.5659782566665
1083.3803083833334
1093.2950146933333
1134.11223468
1143.6247640133333
1129.4879003866665
1167.3862946066665
1191.3654684166665
1186.9998870633333
1199.2504777525
1209.55380669
1216.29654573
1218.3121235275
1182.7793497199998
1179.6072233625
1179.9539567025
1177.64771703
1185.323181785
1202.6171317825
1201.8702578300001
1224.6149338300002
1244.34127031
1236.28445855
1241.013556005
1247.3160683424999
1269.47394936
1295.9991942375
1323.3382710275
1326.99621714
1338.842810045
1340.4740947875
1403.9091771575
1446.447069215
1481.062922945
1553.6362094325
1561.3785529175
1560.1824087225
1557.76680613
1608.8909602375002
1716.09202533
1753.56629376
1836.0762172500001
1746.554111165
1701.97642129
1789.9939521775
1738.3738403325
1731.6258941375002
1806.654266365
1847.5722137075002
1931.10376463
1991.68573065
2032.6765870175
2127.00265536
2198.140521655
2362.6347394875
2523.934297775
2343.4238622025
2063.2308673674997
2193.0130485325
2247.6364501
2253.55132596
2249.4002116525
2393.2492736325
2425.6684099825
2523.831000555
2518.59287667
2605.9000539099998
2816.20133411
2786.4358383424997
2746.386332665
2826.0885364074998
2857.7370782400003
2903.593034505
2783.0081039
2709.72160183
2602.55097414
2319.8330557833333
2443.87641635
2562.35439561
2558.578139383333
2554.4250749633334
2672.7396587266667
2688.32336742
2674.29322732
2705.722837136667
2612.039213173333
2529.2567771366666
2424.401476183333
2391.2721364333333
2534.65212473
2554.2638715366666
2508.38346005
2443.1853618633336
2451.3202754
2528.77633515
2599.00389339
2576.6908267566664
2592.9819188233328
2536.0328133599996
2513.7934131099996
2539.16571316
2410.2793682633333
2338.908503386667
2349.3657098
2361.87288842
2243.767067395
2060.5161376799997
1910.92819629
2070.2654636225
2291.3833937025
2303.5088018825
2599.4299711249996
2727.20588195
2789.57343203
2764.1819600225
2757.0687788525
2589.12415328
2490.9021479925
2578.822028795
2747.2341492625
2716.7771649224997
2681.9457645725
2790.9486349024996
2766.259625185
2709.243879005
2754.45025784
2837.7507398225
3161.3251293724998
3236.3936491349996
3335.2191663775
3420.206767155
3334.607319275
3404.5033463850004
3529.1731713874997
3807.9893106100003
4024.8224703275
4211.027816047501
4127.309479637501
4191.1001120724995
4338.441839105
4179.409216835
4075.310363175
4093.4238142574995
4020.2149517025
3902.0501490125002
4155.514187085
4216.6554959325
4367.376742835
4314.13964611
4344.1647775275005
4302.137064275001
4507.6750042525
4572.0909954825
4683.9614889725
4816.19247081
4703.138940445
4597.1381452325
4384.0527137725
4314.02047535
4569.2678441475
4601.7824420375
4391.4331653125
4304.6896537625
4200.52035138
4225.0047071075
4231.313501942499
3911.9058283250006
3527.60640986
3437.9238996100003
3740.6541722724996
3652.4414780825
3974.093918235
3964.0242162625
3943.05453437
3736.9438959925
3618.0498001075
3724.644946195
3695.3749485650005
3850.611081885
3914.7957138075
4072.9288853125
4187.1321365275
4125.84989006
4277.0743814
4308.244918685
4400.708439292501
4306.2629562725
4246.11247491
4274.745294362499
4367.727270655
4370.0667623849995
4505.66346954
4691.4631099325
4815.575804995
4796.9882546125
5142.09043864
5625.062115447499
5696.0889585525
5616.5768430175
5686.538231627501
5616.650322830001
5374.97682662
5652.26385537
5890.57701619
6064.3366835425
5896.3529313375
5849.1437816125
5648.935560605
5541.14161191
5860.704860285
5810.223992105
5747.335317880001
6014.0423315525
6120.246167439999
6296.738508085
6550.4873767425
6979.11781709
7251.821683555001
7270.859862162501
7461.7706749375
7175.2875743674995
7103.5289993075
7424.8643655275
7231.3319406925
6828.03342009
6463.054538085
6006.2854622375
6381.84947574
6604.7854390125
7055.790527715
7531.09569375
7806.10347487
7683.26192842
7890.431605837501
8139.6656650449995
8112.077009782501
8191.014202022501
8162.075429662499
8142.0643735725
8489.574938680002
9110.6846262325
9566.5896547775
9827.398989502499
10356.6744848
9813.6773922275
10310.2644073
10932.62871675
11270.832673149998
11353.531188050001
11685.015594174998
12729.940609492001
15145.73757813025
15604.410663651499
14798.597508359999
14549.752985659248
16550.075685958996
16996.569809572
16696.102373828
16488.74480625775
17405.901925593
18562.030331047252
19237.154812571498
18684.5579236825
18015.20139317125
16628.15845660775
15938.3576275935
13399.534094805249
14881.99285789375
13750.92396191375
13981.3322247585
15419.804815849751
15487.12816854675
14248.835568404
14569.385759806999
13329.00218991875
13376.95922304875
13455.6436986115
14137.012833752251
15016.894751840751
14860.806177275
15963.234936955498
16698.376489379
16415.866098706752
15096.62726593175
14776.28137161
14169.9795483515
13595.265152725999
13613.17609895375
14284.242799835749
13634.977440963
13861.606327724501
11799.334772781
10525.0202905365
11541.3462679475
11515.610310228
12458.12325779275
11858.39610043525
10885.1447860725
10714.1137257855
11022.790491029751
11282.800032951502
10912.645720723001
11262.964065945751
11606.782939571749
11223.024483557252
10360.194566192
9940.366213972726
9201.0001995664
8462.66780357655
8919.5177599799
8475.510451518276
7321.3008151865
6820.4361812477
7937.980579513951
8199.685238650974
8257.447250154326
8657.676024960576
8170.4102703741
8638.620222572099
8608.75561743495
9103.429299527525
9833.609557949101
10036.8278758545
10710.0084798375
10724.00810465875
10892.886115435751
11473.4543623795
10759.218428436001
10195.901887925
10008.254193481673
9892.7514448928
9556.268501637325
10027.05352375165
10569.33927952925
10626.03096985375
10697.007372397
10978.2456234405
11325.550647023
11276.2328637845
11522.997743308999
10949.388045987
10133.12899320175
9621.29683286265
8870.27059136665
9191.904953897676
9129.405293643575
9330.3447914747
9152.211300910349
8564.70533093475
8067.795077567275
8301.331494813876
8039.58118987905
7670.518666384425
8383.15959231395
8687.91517872055
8965.5575940097
8751.1570175818
8534.928841994126
8819.217773335351
8520.438100057152
8160.370440482526
7951.409266688151
7918.357756834725
7393.662244377125
6853.650657835325
7015.388927946275
6723.15001313215
6985.19092121025
7335.245572168475
7023.57584660535
6742.288573495975
6642.255406708975
6894.5547543926
6994.546666837174
6855.210558560575
6784.587770107825
6890.650895126175
7528.28127139125
8010.7771526585
8017.507961007175
8248.1936281478
8093.319028651351
8016.5285071054495
8074.150823595175
8212.676013052926
8511.0225872881
8820.360863280275
8898.296279458225
8899.098059489399
9322.9225580819
9191.9409567775
8889.767735439575
9206.572427518475
9247.117994762899
9361.041028011432
9275.465406819067
8986.4631020031
9119.198541200532
9452.089273879976
9645.086837849425
9822.837739333325
9600.5089463712
9329.874530340825
9229.644391614
9174.250474157749
9228.044626286599
8682.3456794303
8417.352609380225
8565.236541598775
8612.521545938074
8624.884110944125
8269.76177533525
8249.091899260875
8092.3290230143
8256.46954598165
8398.053512937375
8451.004260610775
8180.9755904113745
7713.524472861175
7507.0533783209
7468.000849021425
7479.230732692349
7305.5747357563505
7238.5164046429745
7302.4202178875
7425.2310615191245
7508.6620164521255
7471.62857098765
7602.681518935975
7698.569958120625
7560.564098637375
7496.9850912322
7598.260429981725
7693.110813473725
7618.9147414440495
7594.101816815225
6965.39046756635
6756.507402599575
6674.915879998724
6382.2331546942
6495.02084382605
6540.1451263672
6455.759475367399
6501.45547626485
6573.6013352311
6729.269355272876
6683.260835278174
6730.98207569745
6266.465318753725
6131.590264601225
6001.7546979749495
6205.868432800025
6179.763185226825
6095.027617013
6018.827994362176
5952.752557337875
6376.316168358
6350.150232717476
6511.9816804539505
6575.480381098399
6596.1009372117505
6580.40257056445
6547.879602353801
6636.76171238375
6735.50986062065
6701.898916722201
6446.667246375175
6349.1619448858
6209.186464528475
6234.7266919948
6244.035322262274
6333.673035417224
6581.7593380393255
7076.70640237525
7420.773068364901
7412.2698774052
7424.224304468
7329.0003490036
7444.362269208525
7687.191469086125
8106.3441646415
8241.509150933725
8121.47455437565
8032.708080872824
8169.632119246175
8209.51469793005
8088.49292186795
7831.722132916075
7564.987697733624
7583.7749433624
7397.260839938725
7148.9233386233755
6990.0071314884
6975.746990562376
6928.50213975765
6409.13862918085
6408.754189741875
6308.239753298675
6220.157322279325
6309.0495543495745
6338.191775575326
6060.270255767875
6403.841376589
6345.730517609924
6478.379412719674
6439.344028901274
6420.57950435795
6393.268266758276
6404.8185987898005
6548.62479917815
6440.86764125725
6568.392645358001
6765.986497515874
6672.5669865500495
6758.574809487576
7008.413051135274
7026.4088536151
6907.353354759651
6985.85602957965
7150.196314227875
7250.686588228575
7262.545357498525
7335.010459379901
7001.2510046239495
6417.328593838574
6434.891979049525
6263.716490747075
6293.3492311256
6284.9130926075495
6281.376450243375
6271.931666460525
6460.188642930901
6495.1534153122
6519.5134160466005
6462.345583764474
6323.65266243505
6306.537097035175
6337.167460951399
6410.607686023075
6671.7062057182
6695.342376993251
6707.748020126124
6624.406475739549
6416.7248862378
6473.116883395374
6565.911250346175
6658.25801029985
6541.38859164075
6583.95265507405
6562.90518427375
6528.764133211675
6452.4232654436
6548.09511925155
6556.135904294125
6558.073079138325
6542.1225566873
6604.228886589175
6582.071898424149
6507.8404698419745
6207.229517468375
6195.477701402375
6197.9406772859
6225.037457133824
6449.12852808055
6439.7946345407745
6436.97931614575
6416.664432113349
6383.30114398125
6398.9481414999245
6431.22267088245
6402.341649892951
6393.4069267032755
6428.644943757475
6398.808480162676
6404.084282055501
6404.012674116225
6404.33420231965
6296.6181872518755
6265.38198500085
6280.282094581675
6313.385057654225
6353.479462832525
6330.910643569975
6398.3051352179755
6403.09963575905
6418.049626483925
6506.8785229707755
6445.501636586174
6364.619312035275
6355.411096344025
6324.974556270576
6347.6512991004
6287.7802225979
5728.611273427975
5461.539876716675
5530.6975259172505
5487.80335501325
5548.2712734249
5081.563785724325
4472.0821947112745
4442.330313416425
4442.542146112275
4230.275030959925
3991.899005440325
3765.623975549675
3783.140821844425
3701.744717538975
4097.3895426546505
4236.889448465325
4038.838160431675
4105.090489980826
4124.763639323875
3907.274146896425
3897.432470377075
3787.1809729075253
3655.96752337065
3359.80464719835
3382.2774815568
3498.74009776095
3447.598569088075
3359.3204293991
3408.2125785796243
3336.289739073825
3218.3266162191258
3171.32091455825
3218.607863564175
3401.9593221076498
3528.2267595089
3757.471438064525
3973.345939372225
3956.7634324835
3866.330949572925
3975.98725873075
4125.842211085001
3783.4289025617
3773.746539904875
3693.247812590775
3772.3491112217753
3863.968389526375
3791.942833321
3743.5510270224504
3731.023965336575
3835.92610417
3820.7165188837
3785.7953568103503
3834.5412102680752
3965.086793987375
4019.916387661675
4018.1827718144
4007.327610379534
3756.3749437383995
3634.041667583533
3621.601148029767
3543.1873116158
3606.695592145233
3628.541384446767
3607.304091265733
3607.4021271265337
3613.2736753020667
3699.7071343740668
3561.4576605782663
3535.2140466568
3545.571771654233
3566.3986865300667
3557.416873212233
3551.337384912467
3584.48415456295
3535.4829562458
3431.6577551315
3392.6396091901997
3427.63806641215
3419.4989943564497
3415.2952022501504
3439.1691981499
3421.94592202355
3414.6169072883
3421.06767215375
3373.9675821686496
3365.35973020965
3504.07767857715
3618.76609443065
3611.9569343736002
3597.5918010248997
3579.1778978197
3581.6927430164
3567.0322590185497
3572.1401562513
3588.56657362205
3594.76300371495
3772.3165859674
3908.5273318561
3914.9009937012
3907.64100696375
3926.03210815865
4026.263632912
3891.30243178415
3799.73504522865
3796.61512415785
3772.7472008837503
3815.57604682355
3814.13527862235
3801.4716243681996
3795.5596383363
3715.73868049365
3787.2280780354004
3842.9661092691
3861.9685610121996
3865.07204608735
3897.00074744865
3889.90447560725
3858.1187322695
3847.6890840644
3852.46163684155
3848.7837828889
3880.84900709235
3980.2693965231
3961.8657427527996
3969.7838797101003
3980.02650803245
3999.01526902145
3995.2804223926996
3980.92371240825
3980.9436596616
3965.8080651394503
3928.12406327115
3907.74029736075
3995.5446406437
4010.05354795365
4063.4374735877
4086.7566200672
4088.93876257275
4123.7739452896
4719.07251886465
5063.49407876525
4959.00575333845
4989.6091700214
5075.85138676295
5145.2220444335
5239.44828731855
5214.110052772399
5297.84534850665
5116.2352657994
5036.5703786491
5083.93565389455
5090.5441482104
5091.31417115435
5131.86899515215
5221.187091074949
5268.08332604265
5262.984157396149
5312.685919974951
5274.43897473275
5340.13822284855
5540.885235462851
5477.1898858341
5293.8387205445
5152.53514880185
5164.20680100935
5163.93510456925
5148.023752423
5218.4625001863005
5306.918267892001
5370.6287766449495
5644.050022520951
5700.9435976454
5718.3962035826
5658.61685687295
5859.4041666475005
5849.2898259370995
6045.2976323694
6295.3248089539
6898.39429099865
7169.77080618045
7646.11704192845
7990.38033498945
8062.6336445116995
7983.73948180575
7196.1950253098
7328.61362162285
7943.21584140155
7902.430068564199
7950.5612733452
7832.2434112130995
7721.84049233575
8012.59342143075
8050.9181991234
8432.52308842215
8790.52828040455
8689.06424550125
8624.9447511621
8559.93824175695
8333.63740994685
8541.7180518146
8699.584659147149
8434.404616585449
7800.3791651538995
7766.7929889148
7698.83363662665
7959.0049908616
7919.43325483035
7721.572998769
7862.4396490721
7876.9605104794
8066.25294215115
8188.03220858745
8426.446586519749
8754.02174020245
9103.1387752722
9254.5150223965
9120.9601195512
9154.56730758885
9392.78554240815
9828.2647001978
10689.716432789999
10825.0523345105
10843.2509003815
11335.613753571499
12704.015361013498
11565.7562030595
11668.680918625501
11825.669475194001
11306.573458182
10575.402668455
10225.358392568
11361.907017976999
11694.173185849
11110.500565243
11407.935893078
11347.1806658445
11935.0296336125
12489.6133252405
12487.6991196685
11506.2513456585
11555.496331208
11294.341156131999
10683.006231521
10402.8317671185
9998.7481693192
9549.27068476285
10095.6724474035
10442.6357041555
10732.3502678765
10558.8492175915
10369.030852176
10025.326941602001
9704.71489618615
10010.553039864
9775.0047552234
9637.966386189
9433.1503369676
9533.5311955533
9575.3376265745
9890.618688070299
10140.377554831499
10485.445534244
10782.3632804245
10839.7662518255
11653.8589826075
11779.6310005295
11761.573927164001
11783.967237631
11821.568154384
11499.2871655325
11371.9817072035
11381.541507259
11046.857171501
10381.887542917499
9957.77097159045
10173.084470194
10233.70932599
10324.8643722405
10675.218755956
10742.5285364035
10168.658248332
10001.4184791595
10291.602515135
10100.321423252499
10106.209572757
10384.710214122
10162.837401161501
9889.46774834655
9494.5963529231
9543.7457891141
9579.99009834055
9668.015858493149
10133.486971467
10562.124656267
10573.4558391975
10559.1184782065
10616.138242019
10455.1075321265
10418.2308327455
10291.0628469915
10131.377325988
10059.050143357501
10268.4553207635
10302.495683912999
10352.992061106499
10308.342487786998
10219.31211008
10215.2451371965
10184.479584346
9977.45090574725
10164.7486292425
10018.1110505455
9969.010520166401
9824.127502222898
8831.97766257455
8425.58462304415
8112.14012415405
8040.56259620825
8168.26924403635
8047.08211302375
8059.4725979099
8381.4658305852
8257.9322786881
8205.767244967199
8148.270834506649
8108.3673847994
7953.2027584566
8077.20128877625
8211.684117709701
8441.4589639064
8555.40006093595
8444.96959291755
8338.9470173111
8329.94756157535
8312.0792050637
8243.2776104406
8018.820483813501
8049.54958662965
7934.6753013188
7967.20854488885
8095.68244870395
8224.74294737625
8175.14716719625
7590.21658134905
7447.24562621435
8220.191403858349
9434.89865931935
9510.8832610926
9508.09340591645
9375.5134279145
9168.53163740265
9172.806480636
9168.100453645351
9290.988087438102
9190.05873606245
9355.329723530449
9337.096265506749
9334.49240671035
9215.901564345699
8895.15856328665
8804.152242683
8959.296041563899
8754.20606609915
8720.3837073464
8753.1065489984
8643.05529920665
8548.147863975599
8475.13798397875
8520.9104047372
8296.552864846
8096.6907495092
8101.7703416874
7714.58719654435
7213.25204086025
7234.7354700355
7085.87225179005
6925.8634340949
7141.78642640955
7299.3726713693995
7520.838073613249
7656.03282160645
7628.90899242575
7357.23893767975
7290.3226821483
7322.9171817241495
7345.21729255735
7344.4558773878
7435.4215223146
7545.34201851045
7493.2268032156
7436.965415046
7280.99397996725
7204.173942161649
7181.7607661969505
7234.870481128401
7127.6566079965
7097.9405810896005
6978.5493664017995
6730.0857252049
6854.10110249555
7147.496083631901
7153.1748054835
7143.55482623265
7347.39015107255
7495.6916426097505
7296.3059479232
7195.90306693015
7255.22944920165
7171.3010971326
7299.27935591075
7396.882477603051
7277.359834471001
7193.82449390895
7195.892828946249
7027.4949229463
7231.8305632804
7316.85222678285
7421.33760464695
7587.8918993436
7946.6347196597
8220.7636120587
7889.33229504765
7942.2526878587
8129.7576102288
8100.43818636745
8101.5331985169505
8597.58273068685
8758.9448067863
8666.651057788251
8877.86927313645
8898.10988647845
8811.076017263
8635.8947386435
8628.1678186646
8661.8016417691
8416.281596106699
8376.2480931591
8325.40373795995
8446.605465613651
8770.2108715124
9087.51986420525
9334.18729007465
9385.74841993835
9334.12485182305
9373.406125185451
9347.249579438
9364.35559578505
9193.023728736101
9500.60159099705
9714.2439036049
9781.1312233473
9814.73957985505
10063.927586139
9914.652535590249
10067.6798866165
10345.908808176
10276.283644514
10255.72108023
10051.505811528
9863.855006202
9675.33153049125
9953.1570564339
9933.43230963728
9571.409440436619
9692.07623648864
9662.172102114466
9893.675659166161
9718.005614914557
9447.011369157251
8975.529676990267
8783.181144522965
8644.979122595829
8671.263191839837
8549.54099273383
8783.993462627426
8778.472557775967
8752.598573511463
9028.836462741405
9099.17600232008
9037.239423773332
8406.11855043107
7866.802530315912
7941.492877916315
7808.875738612737
6152.780224756776
5184.279974522671
5390.983738346645
5409.493921294484
4886.844958968322
5316.6400896113555
5266.18079017966
5893.988202857026
6395.661762283583
6168.07877756517
6041.609790375347
6208.609168882786
6655.541487473056
6677.364805898456
6667.8564524977555
6658.908066720023
6215.999285647029
6048.47829684298
6311.642688167742
6446.797601315299
6365.787832078318
6828.1683929209
6833.057484973828
6808.441112471169
6788.461528649783
7122.002193301424
7303.474021154584
7305.047425020579
7291.475001713563
6953.975298733145
6868.598894467416
7025.139395376762
6750.88463180719
6883.165270320642
6761.0291642211
6944.995426810278
7073.270643837017
7177.244739303316
7159.278940939506
6978.568035202772
6861.851619704859
7041.521002817973
7407.148549730997
7521.551065243748
7559.864327825267
7613.238266403838
7715.874306311865
7724.406210959893
8366.284679975699
8929.999833720347
