# Supplementary material for: Predictions of bitcoin prices through machine learning based frameworks
Source: PeerJ Comput Sci. 2021 Mar 29;7:e413. doi: 10.7717/peerj-cs.413 (PMC8022579; doi:10.7717/peerj-cs.413)
Supplement: Supplemental Information 1 — File named README describes the files uploaded. [file peerj-cs-07-413-s001.zip › RESULTS/BITCOIN/ANN_files/statistics.txt]

Summary Statistics for BTC 
RSI PRICE---avg: RSI    53.72226
dtype: float64, std: RSI    18.660152
dtype: float64, min: RSI    5.906765
dtype: float64, max: RSI    97.836309
dtype: float64 
SMA PRICE---avg: SMA    6584.879288
dtype: float64, std: SMA    3278.790341
dtype: float64, min: SMA    970.581437
dtype: float64, max: SMA    18380.969277
dtype: float64 
EMA PRICE---avg: EMA    6585.171855
dtype: float64, std: EMA    3270.377017
dtype: float64, min: EMA    977.797357
dtype: float64, max: EMA    18166.921717
dtype: float64 
MOM PRICE---avg: MOM    51.971709
dtype: float64, std: MOM    1102.209237
dtype: float64, min: MOM   -4786.346758
dtype: float64, max: MOM    5725.737136
dtype: float64 
MACD PRICE---avg: MACD    36.686349
dtype: float64, std: MACD    432.438891
dtype: float64, min: MACD   -1447.30333
dtype: float64, max: MACD    2546.458008
dtype: float64 
CLOSE PRICE---avg: close    6597.432701
dtype: float64, std: close    3285.752481
dtype: float64, min: close    924.100119
dtype: float64, max: close    19237.154813
dtype: float64 
