# Supplementary material for: Predictions of bitcoin prices through machine learning based frameworks
Source: PeerJ Comput Sci. 2021 Mar 29;7:e413. doi: 10.7717/peerj-cs.413 (PMC8022579; doi:10.7717/peerj-cs.413)
Supplement: Supplemental Information 1 — File named README describes the files uploaded. [file peerj-cs-07-413-s001.zip › RESULTS/BITCOIN/BNN_files/0.01 quantiles.txt]

7038.899013671875
7473.621005859374
7715.097646484374
7787.572470703125
7600.100712890625
7500.338242187499
7610.6438671875
7733.1427001953125
7814.563276367187
7772.89537109375
7477.306616210937
7750.880815429688
7899.197270507812
8105.063310546875
8319.869335937501
8452.378515625
8478.004853515626
8495.37140625
8396.285732421875
8471.741318359374
8551.12810546875
8484.1864453125
7956.670546875001
7756.184272460938
7628.766083984376
7704.564052734375
7710.4769287109375
7635.802158203125
7625.639555664062
7599.983618164062
7748.0221875
7964.4188623046875
8155.359296875
8332.72451171875
8595.01603515625
8788.084755859374
8884.45666015625
8970.70896484375
9080.523310546874
9315.003642578125
9848.9577734375
10144.9849609375
10347.56541015625
10665.329326171874
11686.84955078125
11434.0447265625
11502.017421875
11573.42025390625
11404.04669921875
10865.352978515624
10373.8969140625
10907.982880859376
11167.492617187501
10379.988037109375
10996.817265624999
10949.232705078124
11335.5483984375
11827.615117187499
12038.85251953125
11834.202646484377
11448.86166015625
11157.377021484375
10802.52568359375
10448.093720703126
10107.864326171875
9974.025556640625
10067.440302734374
10123.948623046874
10161.477607421875
10163.07208984375
10046.628125
9915.874833984375
9715.4405078125
9817.898388671876
9759.862275390626
9560.2376953125
9356.13802734375
9307.0063671875
9303.853808593749
9433.723173828124
9616.257197265624
9893.98408203125
10151.477763671875
10379.874482421876
11014.560947265625
11441.755595703124
11535.915253906249
11624.832265625
11595.03125
11490.996259765625
11385.296962890625
11300.598642578125
11003.5455078125
10444.392724609375
10074.35919921875
9951.970205078125
9955.095273437499
10003.277685546875
10224.442324218751
10310.39009765625
9997.297880859374
9837.290390625
10003.158623046875
9986.50251953125
9904.91349609375
10006.717109375
9919.05859375
9754.48103515625
9445.5458203125
9464.037802734376
9421.779492187501
9387.910126953124
9598.613134765625
9878.030185546875
10044.669619140624
10109.534794921874
10266.64830078125
10298.722666015625
10300.419521484375
10229.924072265625
10102.39904296875
9942.844208984374
9937.816298828126
9977.78396484375
10007.50494140625
10009.244697265625
9967.401835937499
9933.49064453125
9949.867558593749
9859.009248046874
9910.861787109376
9813.46689453125
9731.404560546875
9645.761035156249
9118.5540234375
8697.66078125
8392.717558593751
8143.133569335937
8036.534965820313
7816.876264648437
7745.315668945312
7916.286157226563
7905.90619140625
8041.8439746093745
8023.71912109375
8020.0055322265625
7971.244853515625
7929.307431640625
7979.532607421875
8033.805151367188
8157.873637695312
8214.13482421875
8202.750498046875
8178.851752929688
8191.165883789063
8180.109526367188
8060.278139648438
7995.6671777343745
7890.585566406249
7847.534907226563
7886.36259765625
7954.742661132812
7958.021171875001
7728.580434570313
7542.198554687499
7786.088486328124
8365.861914062501
8818.053359374999
8989.951435546876
9085.070781249999
9109.871708984376
9109.915927734375
9162.356708984375
9296.008408203126
9185.388203125
9126.527958984374
9140.212734375
9134.541464843749
9085.761093750001
8886.10201171875
8765.569150390626
8781.962128906249
8648.685361328126
8600.7058984375
8548.919150390624
8472.52142578125
8390.419716796876
8329.468818359375
8365.79162109375
8246.29107421875
8080.123090820312
8017.684184570312
7791.976943359375
7422.876333007813
7269.473647460938
7119.128833007812
6972.269350585937
6925.8048046875
7020.477817382813
7156.8517578125
7275.402817382812
7370.685336914063
7346.9700927734375
7294.577851562501
7274.3760351562505
7287.236469726563
7262.77921875
7279.180249023438
7317.6141748046875
7321.504624023437
7312.3084375
7271.947006835938
7205.523872070313
7149.026381835938
7146.718129882813
7081.751694335938
7003.367744140624
6912.418095703125
6745.894790039062
6762.796196289063
6885.12888671875
6947.279423828125
6979.14509765625
7045.1426611328125
7163.164990234375
7192.656240234375
7140.418012695312
7204.1469921875005
7153.267446289062
7157.3544140625
7181.027167968749
7190.838032226562
7142.6651171875
7080.917817382812
7020.982646484375
7077.497460937499
7117.711762695312
7193.3763818359375
7316.624506835938
7560.605581054688
7776.696601562499
7806.522875976562
7829.6876611328125
7908.471552734375
7966.95771484375
8024.294580078124
8191.067290039063
8377.2371484375
8467.477685546875
8591.8365625
8672.97244140625
8725.835400390624
8679.259677734375
8665.569697265626
8662.48583984375
8356.510888671875
8262.026708984375
8231.04478515625
8228.574433593749
8472.209482421875
8739.590126953126
8933.081162109374
9076.467578124999
9148.2056640625
9189.7905078125
9243.310732421874
9276.781054687499
9248.222539062499
9305.821826171874
9452.809482421875
9562.384736328124
9650.431875
9751.531845703126
9829.154316406251
9884.2789453125
10010.708017578125
10101.879179687501
10145.875615234376
10027.60904296875
9806.783701171875
9614.328203124998
9688.294794921874
9734.84416015625
9450.113740234376
9405.928544921875
9384.180185546875
9522.012626953125
9451.835917968749
9349.669541015626
9073.806484375
8788.70974609375
8601.17896484375
8594.330986328127
8451.0859375
8489.1476171875
8447.156787109376
8480.123359375
8614.138369140624
8741.11431640625
8791.791435546877
8563.861640624998
8186.165234375
8059.323803710937
7859.285009765625
6774.25091796875
5844.42662109375
5507.867397460938
5321.106293945312
5120.135644531249
4754.916093749999
4687.884067382813
4819.653056640625
5320.945815429687
5739.68560546875
5747.80892578125
6284.4073486328125
6060.42001953125
5608.725590820312
6326.590859375
6388.816928710938
6324.9518847656245
6131.612563476562
6185.598188476562
6267.166684570312
6253.639106445313
6389.8588671875
6501.200732421875
6556.1634765625
6595.13568359375
6837.092392578125
6990.384775390625
7071.988559570313
7134.256782226562
7080.470415039063
6908.375703125001
6923.657470703125
6816.2349853515625
6824.0856347656245
6721.802729492188
6742.074282226562
6815.2849609375
6910.604658203125
6990.812055664062
6946.504912109375
6845.581733398438
6924.987666015624
7122.111708984375
7250.260014648437
7351.710830078125
7429.584614257812
7512.245610351562
7575.0289453125
7855.153984375001
8260.540458984375
