# Supplementary material for: Predictions of bitcoin prices through machine learning based frameworks
Source: PeerJ Comput Sci. 2021 Mar 29;7:e413. doi: 10.7717/peerj-cs.413 (PMC8022579; doi:10.7717/peerj-cs.413)
Supplement: Supplemental Information 1 — File named README describes the files uploaded. [file peerj-cs-07-413-s001.zip › RESULTS/BITCOIN/BNN_files/0.99 quantiles.txt]

7275.080629882813
7716.889887695313
7992.807651367188
8045.3326806640625
7801.588896484374
7713.0977148437505
7843.597539062501
7936.277729492188
8047.466904296875
8001.216020507813
7686.2191796875
7983.73240234375
8111.051435546875
8322.925390625001
8576.200253906249
8707.165332031249
8730.66421875
8740.539238281252
8641.5553125
8715.260478515625
8794.759775390625
8705.0246875
8187.4955078125
7963.34541015625
7851.769106445313
7939.477021484375
7906.675971679688
7868.080966796875
7837.713291015625
7816.224819335937
7955.340161132813
8178.357875976562
8361.74505859375
8565.722158203123
8809.18958984375
9033.60041015625
9127.83951171875
9197.494599609374
9337.469179687501
9594.913818359375
10149.483984375
10450.447050781251
10674.36126953125
11009.399433593751
12092.771718749998
11764.320273437499
11864.8715234375
11935.105341796874
11741.327666015626
11161.70404296875
10691.212509765626
11217.013837890625
11483.432666015626
10657.249482421876
11313.7068359375
11244.0280859375
11655.509443359375
12146.1423046875
12357.17201171875
12185.277031250002
11777.417001953125
11463.0528125
11105.463339843749
10749.979140625
10381.13421875
10235.4087890625
10310.429677734375
10394.050634765625
10421.5666015625
10450.1265234375
10332.044296875
10194.807988281249
9968.095400390624
10075.575595703125
10012.08509765625
9823.224287109375
9605.2394921875
9551.433916015625
9565.43287109375
9685.113994140625
9861.02384765625
10127.977451171875
10415.605000000001
10621.95517578125
11340.721230468751
11759.60431640625
11886.002431640625
11981.386572265625
11925.038544921876
11810.751025390626
11726.87974609375
11617.985849609375
11319.706875
10724.571455078125
10327.074287109375
10249.31705078125
10228.064560546874
10245.112978515624
10483.603818359374
10570.063320312502
10260.17498046875
10097.981494140624
10247.84724609375
10247.6680078125
10167.28724609375
10264.975029296875
10184.878945312501
9985.5348046875
9704.540498046876
9710.127685546875
9683.266845703125
9627.459658203124
9844.221123046875
10139.974228515624
10293.20654296875
10403.79830078125
10535.185097656251
10586.202568359375
10549.551220703126
10483.21388671875
10335.807626953125
10185.823124999999
10184.097470703124
10245.818369140625
10276.124199218752
10256.572216796876
10237.11935546875
10200.8541015625
10191.355595703126
10103.82705078125
10149.6541015625
10058.765107421876
10004.472177734375
9892.667763671876
9378.808857421875
8931.139716796875
8631.153994140624
8405.162119140625
8245.27888671875
8065.970698242188
7991.835595703125
8141.8942285156245
8155.557436523438
8251.108828125
8264.798603515625
8236.706923828124
8174.081865234375
8139.928315429688
8180.159560546875
8253.08138671875
8376.641064453124
8415.193955078124
8407.218251953125
8382.340009765625
8379.474570312499
8386.072392578126
8259.380439453125
8212.147392578125
8077.255
8052.737788085938
8081.4197265625
8156.302778320312
8181.86064453125
7933.365258789062
7746.335952148437
7975.132905273437
8619.289951171875
9063.772500000001
9234.687949218749
9320.718056640626
9341.3698828125
9358.209287109374
9422.841679687499
9566.11939453125
9420.206972656251
9363.717919921875
9381.10888671875
9395.640615234375
9305.292998046874
9130.323974609375
8986.539365234376
9018.0721484375
8868.68845703125
8820.753779296876
8768.87287109375
8717.042265625
8613.77150390625
8550.372333984375
8600.0776953125
8486.25197265625
8280.078789062502
8233.347265625
7986.9062109375
7641.680234375
7466.321376953125
7331.742709960938
7182.584985351563
7124.448334960937
7207.564345703125
7346.9870703125
7461.3953466796875
7552.443632812499
7530.86513671875
7465.5921630859375
7455.098984375
7465.923144531251
7445.571728515625
7443.978378906249
7495.835751953125
7491.071826171876
7487.538051757812
7447.3446044921875
7380.63228515625
7341.137758789063
7319.529501953125
7257.442036132813
7214.395170898437
7094.325200195313
6932.264506835937
6921.532338867187
7057.855864257812
7106.503198242188
7154.076953125
7227.059941406251
7357.896611328125
7367.294160156251
7346.815244140625
7388.405981445312
7329.347973632813
7332.666894531249
7369.704448242187
7366.795029296875
7328.338974609375
7269.096000976562
7210.761816406251
7253.689130859375
7292.59517578125
7380.5535498046875
7517.337080078125
7736.095932617188
7987.42994140625
8014.15478515625
8036.475102539062
8114.596450195313
8182.669057617188
8224.126093750001
8418.58673828125
8594.88322265625
8702.134775390627
8815.020693359376
8908.281337890625
8956.4723046875
8912.662744140624
8881.410869140625
8890.684355468751
8582.06046875
8487.175703125
8416.052851562501
8472.103476562499
8673.391962890626
8962.807431640624
9162.842490234376
9312.4869140625
9401.889794921874
9435.095048828125
9487.375117187501
9523.964658203126
9493.073486328125
9562.76009765625
9697.01814453125
9822.836249999998
9919.777841796877
10022.563642578125
10063.87587890625
10143.703183593749
10303.277177734375
10376.972431640625
10434.48568359375
10309.452783203124
10088.021376953126
9878.97478515625
9942.170419921875
9991.323193359374
9712.201083984375
9670.432177734376
9649.857841796875
9800.612402343751
9712.6414453125
9586.70708984375
9311.079111328125
9053.00080078125
8842.29056640625
8805.3051171875
8664.52607421875
8737.010771484374
8676.930673828125
8687.712255859375
8845.73724609375
8981.821064453125
9031.17115234375
8780.425234375001
8391.0269140625
8275.244433593749
8057.39763671875
7019.205961914063
6145.491240234374
5845.3819189453125
5644.479501953125
5460.634096679688
5071.1894921875
4996.420595703125
5096.368994140626
5531.04244140625
5943.565053710938
5999.4647607421875
6522.310258789063
6331.431494140625
5888.475498046874
6565.759086914062
6639.094453125001
6496.128779296875
6288.7427343750005
6327.029472656251
6428.595346679688
6409.668212890625
6555.127661132812
6667.705869140625
6723.349106445312
6765.793671875
7009.851669921874
7180.416323242188
7257.412329101563
7327.710639648437
7259.771215820312
7068.120087890625
7092.201137695312
6993.100874023437
6991.341694335938
6886.836806640625
6933.7247314453125
6989.311381835937
7081.856333007812
7160.77978515625
7120.32392578125
7038.903671874999
7093.752573242188
7297.495712890625
7428.408945312501
7542.382666015626
7620.019765625
7709.542412109375
7773.534101562501
8065.422270507813
8509.797294921875
