# Supplementary material for: Predictions of bitcoin prices through machine learning based frameworks
Source: PeerJ Comput Sci. 2021 Mar 29;7:e413. doi: 10.7717/peerj-cs.413 (PMC8022579; doi:10.7717/peerj-cs.413)
Supplement: Supplemental Information 1 — File named README describes the files uploaded. [file peerj-cs-07-413-s001.zip › RESULTS/BITCOIN/BNN_files/BNN_k_fold_two_stages.txt]

[22.859352264841988, 573.5418476185897, 0.26743054377598235, 452989.3641741005][8.610367098187268, 219.75808287554486, 0.09937014646914548, 65816.75942001332][87.16950043603222, 2285.1753175018657, 1.1692921826014324, 10255790.926369043][4.499626601997745, 201.22147005518428, 0.05840338463301736, 76140.10728360064][18.534494896553923, 835.8876312990222, 0.20360872498816596, 924521.1423955696][16750.575954692686, 912988.9119013811, 376.5796461945742, 4674095147172.993][12.415950334513028, 1671.6743474220311, 0.1901723194357073, 7842279.427936205][4.776165574050561, 570.4608750856023, 0.08608627079263301, 1220523.3212175572][9134025.4401055, 1512422811.5195355, 203799.01461707606, 1.3089087172819399e+19][22.579969107707264, 568.3785296480669, 0.2631242111550854, 441441.7142032243][3.7637922689363474, 94.75128771953527, 0.05460223879476199, 19014.89601577265][20.65942741591501, 515.705403586911, 0.22658211290519292, 313851.74359512195][11.801146111092443, 543.8950195616186, 0.15840383531222263, 589326.9952938807][17.408338223664995, 785.7606749790864, 0.19534423328881584, 835946.7712860237][164.92187538110295, 7685.718426195856, 1.8675671970939356, 88227751.55843171][8.791291163636215, 1146.8325593371956, 0.12040611074347292, 2930686.9730315027][10.332280275969405, 1247.1627430031049, 0.12979752273679, 3165718.0557366246][435.2347227561289, 62403.379908554256, 5.96126732367005, 8569955158.462674][35.51650731194531, 884.6608882970739, 0.42281092831718525, 1108689.8708302025][6.65139880486787, 169.37879474446314, 0.07610166165335655, 37784.953676021454][26.31370626458642, 666.4800353876201, 0.29340896974518216, 550085.381997332][15.861877230584259, 737.0645353561858, 0.21097830766252967, 1070862.8138943966][17.088745746160566, 763.9159766515864, 0.18206710322225103, 711982.1068862323][145.10515453046594, 6836.359962028188, 1.6880927129743861, 75027953.21580672][19.906656515719426, 2426.544954626183, 0.2339711349059093, 10087925.455511933][11.37351101911297, 1433.3287062503573, 0.16557631178278637, 5499117.725490155][460.0528586993537, 66134.85067411186, 6.3277246702014756, 9746741303.845697][18.51318435097835, 469.79576315602765, 0.22619431893473615, 335058.697872381][5.817869132614809, 148.6710365049118, 0.07378056208419484, 36308.71027563814][59.12756092697794, 1545.1608882537132, 0.8059709215667626, 4852562.221720693][11.114211504062972, 517.8002250046793, 0.1623746921071477, 630793.6455367901][18.682127353377993, 858.3806537530847, 0.21293603410442796, 1061660.4790153007][26660.199677093766, 1457418.058679977, 604.6378709381177, 12112025247501.271][18.847828209265806, 2556.8867785955645, 0.2679992136916319, 16429054.706093635][11.411919500681762, 1424.0681752999476, 0.15233430320727961, 4694798.873999809][15222472.498091426, 2530501609.809131, 342947.81418839423, 3.734925910461397e+19][16.844862441320046, 423.4182506133754, 0.2033022256174666, 264355.94531028334][4.804831138491748, 120.61720057757209, 0.06683317669790996, 28090.982227608412][84.87158122339784, 2182.4660240576736, 0.8993366708830219, 5547807.195945636][14.246426948905963, 658.8093939411136, 0.18032535912567402, 782201.5236579087][17.924485240185113, 813.2151584674918, 0.20335722049911295, 940618.7787608006][19609.418301439, 1071835.6481043058, 444.38063189806445, 6541052263714.552][19.076253823502242, 2587.3149688339527, 0.2623769002034919, 15033471.317313425][8.848786570061579, 1116.3924169143238, 0.12379648900024545, 2993736.923499351][10862962.501336966, 1801389556.3749719, 243233.8571563035, 1.870100186027941e+19][6.860674431617193, 175.58651320848355, 0.08369458107159847, 47212.45810946152][6.87504217310538, 173.52818560632412, 0.08478357857988071, 46078.85217252392][62.88280859002454, 1592.8611600839092, 0.6556618404507182, 2784620.3780389233][15.573605053353335, 697.6720098401521, 0.17196825128039592, 625609.1459054174][13.140607979161542, 601.2142760179405, 0.16175077645821798, 603228.9487740629][1526.470266553864, 79090.57865568806, 26.706368890399396, 22690405258.594296][5.95003603027452, 696.261453630431, 0.07837919360629357, 1046750.8971435131][5.463596500753353, 641.5040702852568, 0.07892345564544455, 1005737.7962115356][159031.23224704879, 25271838.827039316, 2879.5863106742904, 2414920727065629.5]
