# Supplementary material for: Predictions of bitcoin prices through machine learning based frameworks
Source: PeerJ Comput Sci. 2021 Mar 29;7:e413. doi: 10.7717/peerj-cs.413 (PMC8022579; doi:10.7717/peerj-cs.413)
Supplement: Supplemental Information 1 — File named README describes the files uploaded. [file peerj-cs-07-413-s001.zip › RESULTS/BITCOIN/BNN_files/predicted price avg.txt]

7161.96533203125
7586.8193359375
7860.09326171875
7913.81201171875
7688.365234375
7600.060546875
7723.67919921875
7835.72900390625
7916.7080078125
7876.64892578125
7591.060546875
7853.44384765625
8000.400390625
8208.115234375
8451.005859375
8566.5830078125
8608.0458984375
8611.5546875
8516.6923828125
8587.5595703125
8664.328125
8584.373046875
8071.35107421875
7850.59765625
7735.64599609375
7810.052734375
7811.81005859375
7738.4814453125
7728.3212890625
7703.5146484375
7846.48779296875
8064.93701171875
8244.4365234375
8444.91796875
8696.83984375
8911.822265625
9009.048828125
9078.4384765625
9209.2578125
9456.216796875
10003.0927734375
10299.341796875
10508.552734375
10835.2978515625
11884.5546875
11598.6171875
11671.5986328125
11741.2119140625
11562.083984375
10998.8388671875
10524.6796875
11061.64453125
11301.6806640625
10516.00390625
11149.3671875
11101.728515625
11468.888671875
11966.787109375
12203.2958984375
12006.3212890625
11605.5888671875
11293.4462890625
10955.8330078125
10600.640625
10238.5419921875
10104.2451171875
10196.9169921875
10260.4599609375
10297.9482421875
10307.3896484375
10184.173828125
10042.2041015625
9840.9384765625
9933.6220703125
9875.6103515625
9680.6279296875
9462.5830078125
9414.951171875
9412.2548828125
9554.484375
9729.7822265625
10015.2216796875
10276.3916015625
10503.7177734375
11189.9677734375
11600.7666015625
11708.6572265625
11797.6162109375
11746.4150390625
11657.576171875
11547.3212890625
11459.623046875
11156.619140625
10577.9228515625
10194.0556640625
10093.9248046875
10080.2822265625
10126.8330078125
10341.322265625
10427.1376953125
10113.458984375
9968.9736328125
10122.083984375
10103.5712890625
10044.9404296875
10120.611328125
10059.916015625
9857.9423828125
9580.46484375
9572.04296875
9546.1005859375
9512.1591796875
9713.0322265625
9996.7236328125
10170.1865234375
10251.7001953125
10390.37890625
10440.4658203125
10417.828125
10348.30859375
10216.4951171875
10054.16796875
10059.779296875
10094.0615234375
10149.740234375
10132.2412109375
10082.744140625
10069.3974609375
10060.9921875
9978.419921875
10019.8369140625
9934.84375
9874.0791015625
9766.955078125
9238.0810546875
8818.322265625
8519.615234375
8252.1279296875
8145.2236328125
7947.7783203125
7870.18505859375
8030.22509765625
8027.68701171875
8141.84912109375
8141.78857421875
8135.7841796875
8076.7734375
8040.0947265625
8082.9521484375
8143.04638671875
8263.716796875
8312.296875
8302.2109375
8291.2919921875
8287.6748046875
8278.919921875
8165.2587890625
8101.28515625
7981.60791015625
7939.1826171875
7988.8046875
8046.09326171875
8072.029296875
7820.79931640625
7634.10693359375
7875.2265625
8486.208984375
8939.5908203125
9112.2509765625
9206.9501953125
9218.126953125
9232.3701171875
9291.33984375
9422.7060546875
9306.615234375
9236.7021484375
9251.1220703125
9261.40625
9189.05078125
8988.4892578125
8866.9189453125
8880.791015625
8750.6572265625
8702.8388671875
8653.6083984375
8580.0810546875
8500.33984375
8436.9775390625
8471.4296875
8355.3056640625
8175.087890625
8128.837890625
7887.64404296875
7525.0703125
7374.85107421875
7221.07470703125
7079.78955078125
7023.958984375
7106.6376953125
7249.6669921875
7362.9716796875
7456.021484375
7436.88916015625
7372.90673828125
7363.5478515625
7374.58447265625
7349.705078125
7362.84912109375
7401.2177734375
7404.10107421875
7398.89208984375
7360.3818359375
7294.353515625
7240.68701171875
7233.17138671875
7171.75390625
7111.63916015625
7006.42919921875
6844.64892578125
6838.05322265625
6962.82373046875
7024.40478515625
7057.70263671875
7137.39990234375
7260.634765625
7272.45166015625
7246.14111328125
7285.3359375
7232.1982421875
7235.1474609375
7287.47119140625
7279.380859375
7220.53466796875
7176.2275390625
7106.3046875
7164.7705078125
7205.98291015625
7285.05126953125
7413.89794921875
7648.8701171875
7882.17529296875
7907.25244140625
7933.71142578125
8014.22119140625
8072.73193359375
8116.20751953125
8304.11328125
8494.130859375
8581.71875
8711.6328125
8796.7724609375
8833.9462890625
8798.5400390625
8769.9052734375
8763.66796875
8468.9921875
8372.466796875
8319.0537109375
8339.279296875
8573.3203125
8842.4111328125
9040.482421875
9186.3115234375
9261.7001953125
9321.263671875
9356.98828125
9394.513671875
9358.740234375
9441.984375
9571.802734375
9685.0126953125
9770.7109375
9884.955078125
9937.0791015625
10013.69921875
10158.716796875
10233.0595703125
10280.1728515625
10174.9501953125
9943.5126953125
9727.158203125
9818.7353515625
9845.3681640625
9583.37890625
9540.67578125
9501.12109375
9657.484375
9583.1533203125
9457.5576171875
9188.7001953125
8910.2177734375
8725.27734375
8691.6748046875
8554.5595703125
8607.1123046875
8564.0673828125
8577.59375
8736.69140625
8861.23046875
8908.7646484375
8673.3427734375
8286.837890625
8155.40673828125
7961.85791015625
6903.87109375
5982.9697265625
5657.861328125
5474.02734375
5280.5048828125
4898.68359375
4833.9287109375
4947.59814453125
5433.60205078125
5841.43017578125
5874.138671875
6412.0966796875
6204.59326171875
5757.4853515625
6455.86962890625
6513.91064453125
6407.96923828125
6208.4228515625
6262.2958984375
6346.646484375
6326.5498046875
6473.40185546875
6580.51611328125
6644.14111328125
6682.9384765625
6922.76123046875
7088.90234375
7167.87890625
7228.85791015625
7165.48291015625
6992.27978515625
7006.8857421875
6900.67919921875
6903.8994140625
6795.72509765625
6827.087890625
6899.64697265625
6999.595703125
7067.90380859375
7029.85693359375
6933.3583984375
7011.47119140625
7199.302734375
7339.7890625
7445.18017578125
7522.30810546875
7609.2880859375
7673.7890625
7963.1181640625
8381.68359375
