# Supplementary material for: Predictions of bitcoin prices through machine learning based frameworks
Source: PeerJ Comput Sci. 2021 Mar 29;7:e413. doi: 10.7717/peerj-cs.413 (PMC8022579; doi:10.7717/peerj-cs.413)
Supplement: Supplemental Information 1 — File named README describes the files uploaded. [file peerj-cs-07-413-s001.zip › RESULTS/BITCOIN/BNN_files/predicted prices std.txt]

50.5449333190918
56.466854095458984
58.43716812133789
56.62802505493164
46.583778381347656
44.94580841064453
48.4025764465332
46.55186462402344
46.4164924621582
47.62342834472656
44.813148498535156
46.51480484008789
45.62902069091797
47.98575210571289
54.65699768066406
52.175472259521484
53.45249557495117
50.615699768066406
49.13348388671875
50.990028381347656
50.28254699707031
49.5720100402832
46.45073699951172
45.885276794433594
45.66231918334961
43.96361541748047
41.48432922363281
43.62804412841797
41.408203125
42.05461120605469
43.4251594543457
43.32302474975586
44.357513427734375
45.716636657714844
49.233272552490234
51.6431999206543
53.11851119995117
52.22313690185547
52.98181915283203
61.69147872924805
71.34424591064453
66.04904174804688
69.6317367553711
70.52991485595703
89.49533081054688
76.49710845947266
79.71659088134766
77.37492370605469
72.95667266845703
65.16556549072266
66.78949737548828
65.60382843017578
66.8348159790039
64.67134094238281
63.841087341308594
65.13175201416016
68.07275390625
71.67372131347656
74.45551300048828
72.5336685180664
66.83135986328125
66.36014556884766
65.1443099975586
62.605403900146484
58.675743103027344
61.527828216552734
59.20664978027344
59.78348922729492
58.95916748046875
58.71843719482422
57.943546295166016
59.26683807373047
54.455684661865234
54.0338020324707
52.434085845947266
52.96979904174805
52.906253814697266
54.399330139160156
56.17731475830078
55.55732727050781
54.1185302734375
54.55939865112305
58.93186950683594
56.962467193603516
69.88118743896484
70.91140747070312
74.0672836303711
77.17549896240234
75.89653015136719
67.67742156982422
67.227783203125
66.59239196777344
64.0194091796875
59.11623764038086
60.635337829589844
58.675819396972656
59.94559860229492
57.67811965942383
58.56251907348633
56.231319427490234
59.21747589111328
55.06828689575195
58.02385330200195
56.71076202392578
54.22942352294922
55.475868225097656
55.470802307128906
54.404144287109375
55.47938919067383
54.39640808105469
53.205909729003906
51.62626266479492
52.422420501708984
55.249446868896484
54.520240783691406
58.812889099121094
58.29877853393555
59.50064468383789
58.588706970214844
55.922119140625
52.971797943115234
54.92656326293945
54.20388412475586
56.579368591308594
57.34298324584961
55.277164459228516
55.40824890136719
56.81370162963867
55.34425354003906
54.613243103027344
54.521671295166016
54.83599853515625
55.63044357299805
50.76616287231445
53.04466247558594
51.313262939453125
51.947750091552734
52.135379791259766
48.58014678955078
52.29600524902344
51.805511474609375
48.493900299072266
50.37473678588867
44.87567901611328
47.045921325683594
45.58942794799805
46.39080810546875
45.080543518066406
43.52165985107422
45.9141731262207
45.621177673339844
44.41470718383789
46.21273422241211
43.388492584228516
42.752777099609375
43.76163101196289
43.982383728027344
44.26449203491211
42.119834899902344
44.448307037353516
41.710445404052734
43.21780776977539
44.56535720825195
42.76689910888672
43.57194137573242
41.364990234375
52.6148796081543
52.71458053588867
53.1915283203125
51.213863372802734
51.014339447021484
53.321044921875
53.1032600402832
57.010128021240234
49.6876335144043
51.380393981933594
50.534175872802734
52.366878509521484
49.48088836669922
53.58812713623047
48.433074951171875
50.17506790161133
48.1533203125
46.81244659423828
47.9233512878418
49.292579650878906
45.863426208496094
47.21548080444336
48.10417938232422
48.20180130004883
46.61946487426758
42.91026306152344
44.1181640625
45.06944274902344
44.20497512817383
44.252140045166016
43.37434005737305
43.02629852294922
39.497467041015625
41.116268157958984
40.174232482910156
38.13582229614258
39.2137336730957
39.03657531738281
38.95156478881836
39.47792434692383
39.381431579589844
37.02639389038086
37.74958419799805
37.59751510620117
39.856197357177734
37.85431671142578
37.6742057800293
38.07188415527344
37.585411071777344
38.70076370239258
39.030052185058594
38.72974395751953
38.81574249267578
35.914833068847656
37.45975112915039
35.622337341308594
38.05572509765625
37.130126953125
39.83159255981445
38.805484771728516
39.11570358276367
39.05242919921875
37.33206558227539
37.74729537963867
39.63127517700195
37.80290985107422
38.72191619873047
39.599517822265625
37.98054122924805
36.924888610839844
37.4910774230957
37.88890838623047
39.97959518432617
38.356624603271484
44.94682693481445
43.297210693359375
44.9329948425293
43.65202331542969
44.54851150512695
44.68197250366211
46.65608596801758
48.55903625488281
46.8249626159668
48.86170196533203
49.12982177734375
51.38677215576172
50.33589553833008
47.6504020690918
48.309654235839844
48.17527389526367
46.59495162963867
45.507293701171875
47.87535095214844
44.57099914550781
50.27157211303711
51.96366500854492
51.47166442871094
54.27518081665039
52.85487365722656
52.71273422241211
54.09465789794922
52.44861602783203
53.50941848754883
55.67564392089844
55.509742736816406
55.86229705810547
57.527915954589844
55.61988830566406
56.064537048339844
60.921226501464844
59.05354309082031
61.219879150390625
56.995792388916016
59.94900894165039
56.80347442626953
54.07915496826172
56.452728271484375
55.208351135253906
56.29400634765625
55.24169158935547
56.17036056518555
53.460601806640625
54.57191848754883
49.664878845214844
51.868770599365234
51.4318733215332
48.6999626159668
48.17839431762695
46.53108215332031
46.82670593261719
46.71430587768555
49.3629150390625
51.11203384399414
48.41465759277344
47.79996871948242
44.2258186340332
46.328922271728516
44.03751754760742
52.452293395996094
59.30727005004883
69.6916732788086
71.11968231201172
76.93740844726562
64.14533996582031
61.502742767333984
55.45575714111328
47.27469253540039
43.855098724365234
52.505733489990234
49.6494140625
52.37849044799805
59.162052154541016
50.92704391479492
49.400047302246094
36.116336822509766
33.9869270324707
33.34724426269531
33.922882080078125
34.973690032958984
34.728641510009766
34.797393798828125
34.164764404296875
34.74045944213867
36.228912353515625
39.28031539916992
39.85125732421875
38.94917297363281
37.72843933105469
36.64813232421875
35.18788528442383
35.87660598754883
36.565948486328125
35.51182556152344
37.454498291015625
36.438655853271484
36.1337890625
38.10515594482422
37.26722717285156
37.34065628051758
37.547908782958984
39.32463073730469
41.19639587402344
40.113929748535156
40.367401123046875
42.454647064208984
42.9625244140625
47.828338623046875
55.2978401184082
