# Supplementary material for: Predictions of bitcoin prices through machine learning based frameworks
Source: PeerJ Comput Sci. 2021 Mar 29;7:e413. doi: 10.7717/peerj-cs.413 (PMC8022579; doi:10.7717/peerj-cs.413)
Supplement: Supplemental Information 1 — File named README describes the files uploaded. [file peerj-cs-07-413-s001.zip › RESULTS/BITCOIN/BNN_files/prices BNN.txt]

7169.770806180451
7646.11704192845
7990.38033498945
8062.6336445116995
7983.739481805749
7196.1950253098
7328.613621622851
7943.21584140155
7902.430068564199
7950.5612733452
7832.2434112130995
7721.840492335749
8012.59342143075
8050.9181991234
8432.52308842215
8790.52828040455
8689.06424550125
8624.9447511621
8559.938241756949
8333.63740994685
8541.7180518146
8699.584659147149
8434.404616585449
7800.379165153899
7766.7929889148
7698.83363662665
7959.0049908616
7919.43325483035
7721.572998769
7862.439649072099
7876.960510479399
8066.25294215115
8188.0322085874495
8426.446586519749
8754.02174020245
9103.1387752722
9254.515022396501
9120.9601195512
9154.56730758885
9392.78554240815
9828.2647001978
10689.71643279
10825.052334510501
10843.2509003815
11335.613753571499
12704.015361013498
11565.7562030595
11668.680918625501
11825.669475194
11306.573458182
10575.402668455
10225.358392568001
11361.907017976999
11694.173185848998
11110.500565243
11407.935893078
11347.1806658445
11935.0296336125
12489.6133252405
12487.699119668501
11506.2513456585
11555.496331208
11294.341156131999
10683.006231521
10402.8317671185
9998.7481693192
9549.27068476285
10095.6724474035
10442.6357041555
10732.3502678765
10558.8492175915
10369.030852176
10025.326941602
9704.71489618615
10010.553039864
9775.0047552234
9637.966386189
9433.1503369676
9533.5311955533
9575.3376265745
9890.6186880703
10140.3775548315
10485.445534244
10782.363280424499
10839.7662518255
11653.8589826075
11779.6310005295
11761.573927164
11783.967237631
11821.568154383998
11499.2871655325
11371.9817072035
11381.541507258999
11046.857171501
10381.8875429175
9957.770971590451
10173.084470194
10233.70932599
10324.864372240501
10675.218755955999
10742.528536403499
10168.658248332
10001.4184791595
10291.602515135
10100.3214232525
10106.209572757
10384.710214122
10162.8374011615
9889.467748346551
9494.596352923101
9543.7457891141
9579.990098340551
9668.015858493149
10133.486971467
10562.124656267
10573.4558391975
10559.118478206501
10616.138242019
10455.1075321265
10418.230832745501
10291.062846991501
10131.377325988
10059.0501433575
10268.4553207635
10302.495683913
10352.9920611065
10308.342487786998
10219.31211008
10215.2451371965
10184.479584346
9977.45090574725
10164.7486292425
10018.1110505455
9969.010520166401
9824.127502222898
8831.977662574549
8425.584623044151
8112.140124154051
8040.5625962082495
8168.26924403635
8047.08211302375
8059.4725979099
8381.4658305852
8257.9322786881
8205.767244967199
8148.270834506649
8108.3673847994
7953.2027584566
8077.20128877625
8211.684117709701
8441.4589639064
8555.40006093595
8444.96959291755
8338.9470173111
8329.94756157535
8312.0792050637
8243.2776104406
8018.820483813501
8049.54958662965
7934.6753013188
7967.20854488885
8095.68244870395
8224.74294737625
8175.14716719625
7590.21658134905
7447.2456262143505
8220.191403858349
9434.898659319351
9510.8832610926
9508.09340591645
9375.513427914499
9168.53163740265
9172.806480636
9168.100453645351
9290.988087438102
9190.05873606245
9355.329723530447
9337.096265506749
9334.492406710351
9215.901564345699
8895.15856328665
8804.152242683
8959.296041563899
8754.20606609915
8720.3837073464
8753.1065489984
8643.05529920665
8548.147863975599
8475.13798397875
8520.9104047372
8296.552864846
8096.6907495092
8101.7703416874
7714.58719654435
7213.25204086025
7234.735470035501
7085.87225179005
6925.8634340949
7141.78642640955
7299.372671369399
7520.838073613249
7656.03282160645
7628.90899242575
7357.23893767975
7290.3226821482995
7322.9171817241495
7345.2172925573495
7344.455877387801
7435.421522314599
7545.3420185104505
7493.226803215601
7436.965415046
7280.99397996725
7204.173942161649
7181.7607661969505
7234.870481128401
7127.6566079965005
7097.9405810896005
6978.5493664018
6730.0857252049
6854.101102495551
7147.496083631901
7153.1748054835
7143.55482623265
7347.39015107255
7495.69164260975
7296.3059479232
7195.90306693015
7255.229449201651
7171.3010971326
7299.2793559107495
7396.882477603051
7277.359834471001
7193.82449390895
7195.892828946249
7027.4949229463
7231.8305632804
7316.85222678285
7421.337604646949
7587.8918993436
7946.6347196597
8220.7636120587
7889.33229504765
7942.2526878587
8129.7576102288
8100.43818636745
8101.53319851695
8597.58273068685
8758.9448067863
8666.651057788251
8877.86927313645
8898.109886478449
8811.076017263
8635.8947386435
8628.1678186646
8661.8016417691
8416.281596106699
8376.2480931591
8325.40373795995
8446.605465613651
8770.2108715124
9087.519864205251
9334.18729007465
9385.748419938349
9334.124851823051
9373.406125185451
9347.249579438001
9364.35559578505
9193.0237287361
9500.60159099705
9714.2439036049
9781.1312233473
9814.73957985505
10063.927586139
9914.652535590249
10067.6798866165
10345.908808176
10276.283644514
10255.72108023
10051.505811528
9863.855006202
9675.33153049125
9953.1570564339
9933.432309637281
9571.40944043662
9692.07623648864
9662.172102114466
9893.67565916616
9718.005614914555
9447.011369157251
8975.529676990267
8783.181144522965
8644.979122595829
8671.263191839837
8549.54099273383
8783.993462627426
8778.472557775967
8752.598573511463
9028.836462741403
9099.176002320079
9037.239423773333
8406.11855043107
7866.802530315912
7941.492877916315
7808.875738612737
6152.780224756776
5184.279974522671
5390.983738346645
5409.493921294485
4886.844958968322
5316.640089611356
5266.18079017966
5893.988202857026
6395.661762283583
6168.078777565171
6041.609790375347
6208.6091688827855
6655.541487473055
6677.364805898455
6667.856452497756
6658.908066720023
6215.999285647029
6048.47829684298
6311.642688167742
6446.797601315299
6365.7878320783175
6828.168392920899
6833.057484973828
6808.44111247117
6788.461528649783
7122.002193301425
7303.474021154584
7305.047425020579
7291.475001713563
6953.975298733145
6868.598894467415
7025.139395376761
6750.88463180719
6883.165270320642
6761.0291642211
6944.995426810278
7073.270643837017
7177.244739303315
7159.278940939505
6978.568035202772
6861.851619704858
7041.521002817973
7407.148549730998
7521.551065243748
7559.8643278252675
7613.238266403838
7715.874306311865
7724.406210959893
8366.284679975699
