# Supplementary material for: Predictions of bitcoin prices through machine learning based frameworks
Source: PeerJ Comput Sci. 2021 Mar 29;7:e413. doi: 10.7717/peerj-cs.413 (PMC8022579; doi:10.7717/peerj-cs.413)
Supplement: Supplemental Information 1 — File named README describes the files uploaded. [file peerj-cs-07-413-s001.zip › RESULTS/ETHEREUM/ANN_files/ETH_ANN_k_fold_3_day_1.txt]

['7.322378455565934', '12.22256313273309', '4.253262768985924', '60.26601894626612', '9.057735585233456', '20.383554924984722', '4.128877333440789', '62.20163530685764', '4.440167133646957', '2.917644165762326', '3.300435364526018', '7.937035654905844', '4.271635160353924', '3.1184004011236865', '2.8286103539110092', '33.84537896574815', '6.319095751505303', '10.640651292020141', '3.616074330457317', '75.62064130305781', '5.801326891568199', '20.458080799732585', '6.221453106736303', '48.165271131976', '7.397512053217849', '12.82004274294912', '4.187803622540754', '63.6570999928234', '9.93493305160892', '9.112337841615728', '4.45726490646764', '37.343825533515634', '4.481831286485632', '2.673160045195012', '2.6154554307807927', '55.67487353114515', '4.6187770880839345', '3.061449039515862', '2.6231616386513834', '5.476334975148619', '5.51330783116875', '9.603965183183389', '3.4590263216496435', '44.224206098233246', '6.244459685579591', '10.353428060588191', '3.879782951645524', '78.97083211975318', '7.45320541643319', '7.898942874512588', '4.036067829479252', '3.9842817159996007', '9.634677606541988', '7.963493242151235', '4.437219586177448', '148.99666363970013', '4.432934868840516', '3.058056778744981', '2.745544715266923', '2.716494942990386', '4.464021499141517', '2.927379907300158', '2.6436610851376945', '3.660428184876224', '6.082772789351443', '10.778264815211038', '3.225876791599825', '3.2467947672364614', '5.874971615356388', '9.384709609094383', '3.4674714212174593', '71.79391947736976', '8.642857321029979', '53.50477881127937', '7.360332985745241', '5.822300570915731', '10.64758482427164', '13.738842415162555', '14.410315410028218', '26.861795722021082', '4.535634685877698', '3.0699486865549663', '2.6134451879004907', '2.716918777158064', '4.442539690751958', '3.4033039301077657', '3.382604116983527', '16.49568153235291', '5.547325393685341', '10.651892926684727', '3.2517117247636', '3.5024151815598397', '7.3544905670463985', '9.133377989583327', '3.403973278746355', '115.70607645028129', '7.232264413266225', '11.884482035417204', '4.447229471390861', '61.91482624595378', '10.25100092482148', '8.592774334155036', '4.195516811772083', '88.53694195695151', '4.546624970338402', '2.8072022422307006', '3.051181930253497', '57.905532996818145', '4.327025518176827', '3.380810156396868', '2.688104976840772', '4.867398261547862', '5.414838775682833', '11.141997983524286', '3.2281516098195024', '44.86583301720394', '6.783570625971795', '9.631573591551877', '3.443237039625728', '86.40110296615788', '7.310532244227195', '11.901061249273239', '4.128946812219103', '62.32112689287278', '13.453984276686832', '39.80402603339718', '7.448750277145064', '62.00452198158067', '4.489277960816219', '2.8141572538947335', '3.466309022540681', '53.623292451041095', '4.5418329565685225', '3.568372798855269', '2.69726781803579', '46.927378781351784', '5.732142878304381', '10.501540222719772', '3.5704008567761325', '48.566710185753784', '6.87907487417039', '6.582354739498025', '3.1071070741450235', '41.850528402858735', '7.475748756889825', '45.53938737399967', '4.685996342411374', '36.100209224132215', '9.771949934212888', '7.944429171441899', '5.349182978492519', '61.83466314801195', '4.406773603624792', '3.05067706731324', '3.0168636524414283', '11.099529154935714', '4.305913695355453', '3.6036491972178375', '2.6040163705298927', '35.857370896510695', '6.5815173127779945', '8.233708538955495', '3.3058661202080195', '219.05858374830117', '6.13101961199313', '8.88049820609365', '3.199708014379839', '41.490842981331134', '7.363530285815596', '13.343630767279505', '4.067170765420966', '56.93678496814157', '9.949380380602427', '9.087264119394783', '5.506389739105004', '54.61161173864014', '4.4499173272112955', '2.8273565801331153', '2.725230073631734', '40.58946426579547', '3.993696764876113', '2.858832319140594', '2.8164413249921827', '19.91849043896354', '6.426699520779298', '9.604591041314293', '3.3327671691505105', '45.53118977791228', '6.809691448486515', '8.953241689677007', '3.2263230755987076', '37.100236451720434', '7.33351217520124', '16.4281145001257', '4.239925537120078', '4.098131745694248', '12.661256131759787', '49.794548077996545', '35.90940119473243', '59.49709391092352', '4.447889460947292', '2.6640466270794105', '3.111988374942431', '2.7547306388886916', '4.501597362499994', '3.8007921772282653', '2.655664892519187', '24.005339465482926', '7.23624128239945', '12.427347867010997', '3.8280815331813067', '3.3085851649915177', '7.188489939821249', '11.818655184406191', '3.2929562570111752', '36.53461215311478', '7.316437805320485', '14.225246841306308', '4.824384682485527', '51.913616413252875', '8.698966379637634', '25.054559681079148', '4.244273388892704', '26.96864256309513', '4.43117631367828', '2.7630609242080504', '2.697642562410836', '28.69885341938536', '4.414334656929978', '3.3187705023495844', '2.62847166451401', '7.8747950269704585', '6.890155679137426', '10.811684568324317', '3.884898150998551', '44.27536064061792', '6.487613623989496', '9.916707833126258', '3.9203873557797206', '72.90731038740348', '7.325704425070509', '11.95010625521578', '4.751354012801001', '44.722157646453326', '8.70425090289359', '19.29794827600561', '5.330147506340819', '59.34058160185024', '4.421597512217228', '2.7097927974871086', '2.740558468469452', '19.081798499435486', '4.260486037073583', '2.995268389763554', '2.7216063931471455', '29.871868749462198', '6.035059357952566', '12.118417196778108', '3.456871740199594', '52.980944464682025', '6.736578170295106', '9.107073345347018', '5.1152922922047495', '42.829311876926305', '7.52769119752338', '11.61744680103856', '4.1270481552096765', '52.53239569021255', '10.636399632356234', '45.07943615150072', '19.016367687271295', '49.86255849495868', '4.373180916183481', '2.706177752253378', '2.6916129921782384', '35.08080247955512', '4.358560713543339', '3.064000245569777', '2.663677357714574', '14.259497572593594', '5.57561566825729', '10.991667083866124', '3.55621643553456', '46.38310449749544', '5.338508816019292', '11.214769886148002', '3.5078116045698278', '34.65341377948575', '7.705948682303287', '13.836112402554415', '4.616445621951682', '58.74609676955025', '9.329335369246117', '40.7140493663405', '5.3683020056369966', '53.752203019133304', '4.454546517297983', '2.7108618425139817', '2.712594456618082', '50.373378001359136', '4.321763916145033', '3.213101008201174', '2.6790174400805347', '14.704143239839947', '6.360657768168395', '10.833133032088881', '3.6823624949921823', '48.34283585404533', '6.655134526270707', '6.919587969196611', '3.3561064487286787', '41.94379879035367', '11.773866127348045', '70.09053223142611', '72.26155051459781', '69.89905249799452', '9.272267300967805', '8.24100526274043', '5.716466280401663', '36.22518670869855', '5.183094127584327', '3.582749236799886', '3.0557398770946245', '35.02488745803346', '4.265596359358315', '3.282460684731393', '2.6557508675468475', '8.761827056408416', '6.244006098954357', '11.536067110573898', '3.3768911941167947', '45.70884849759195', '6.573407234060562', '9.698956392209828', '3.1679770490160206', '83.86372471525762', '7.368896116785825', '9.974477174301217', '6.156054713467117', '244.8873965560261', '13.167397202323567', '10.951346106388762', '5.2064839001173455', '63.262199095555715', '4.5227261365997755', '4.151090433692162', '3.0864779323823344', '3.0855561533790166', '4.3981342591580255', '2.943371350528511', '2.712994126024554', '53.960207889408466', '6.184890481296863', '14.890337701154419', '7.3419598230447916', '51.147897900143846', '6.8596670938999', '10.347221169699223', '3.226208720110893', '45.27043282589975', '7.556422642721248', '41.18183389847886', '5.019963818178319', '56.624621879623795', '8.668856569012616', '10.038995194215529', '7.336750048294466', '63.37450962472778', '4.46090524370969', '3.9585487020859964', '3.0213520349228933', '47.08802398196944', '4.316664859926465', '3.1525800599735843', '2.787388744968251', '48.69930001275835', '6.021533612598348', '22.458386579019304', '3.481617015633249', '45.50420123554906', '6.140116753208919', '9.584330810608567', '3.796941331801447', '41.378624557565686', '7.171758652065781', '10.819877904450413', '5.46463777439164', '67.85543384110481', '8.68162716834656', '35.69340876520441', '9.838410457321258', '59.39670173739725', '4.412358630232562', '2.855344118520674', '2.632427223726527', '61.01779502348992', '4.256424054366892', '3.3320619106258804', '2.6880936154751813', '12.158796909087833', '6.708807235897115', '10.862593068311966', '3.7494146095218515', '44.166232264941115', '11.621111265926718', '20.828296220228168', '5.27549160694387', '48.026999463931794', '7.461203754333074', '10.310148606623375', '4.41848541053309', '4.196377236338729', '8.814520939208146', '40.41068065094894', '6.267810017348166', '6.498454027748453', '4.4623092919013585', '3.2230724275566156', '3.01569725662502', '2.641616319512326', '4.283821746078719', '3.5889955179440762', '2.6433770380831048', '2.6192575628619488', '6.135068700741415', '11.767702758540155', '3.208610690659037', '3.4234692777732834', '5.975431512295044', '7.8708307323769', '3.3788993707069315', '3.3043107981715893', '7.429606688043154', '76.98768836301556', '7.14994996424529', '33.83131455796718', '8.22242888069802', '7.450438516493612', '6.148711117550473', '65.05615707867523', '4.45517778508476', '3.3339785524682077', '2.7555548260642033', '10.421111220847392', '4.359092235219206', '2.8412281091396974', '2.6588477222561595', '4.7529391149057085', '5.914641601382789', '29.88777170248697', '3.443374058592277', '253.3039670246992', '7.06551124790626', '8.872416216013503', '3.2500572605430356', '87.45880319771419', '7.321751845684986', '10.908775314275761', '4.005631000626169', '3.9320028180052287', '8.887593774213912', '7.64033036326504', '7.25304348158672', '47.54518472044937', '4.476936993334922', '2.6663516531041074', '2.7001913802662783', '2.6392391026932986', '4.296501836734736', '3.5136600739157093', '2.6508377558152874', '16.355142190341713', '5.584835965427688', '10.860495030707739', '3.2135493392087717', '3.2042500567956345', '6.44793688559301', '9.252236941231482', '3.4397688914434905', '37.002770842981', '7.5123538328935755', '8.779748844261272', '4.210930229352161', '56.49185428412034', '8.989537055894775', '8.866700903885322', '6.711909219842502', '60.16488352689263', '4.405843399624577', '3.5378730205625293', '2.7805950180360717', '42.60819725086421', '4.2696348797424815', '3.7774457578364937', '2.632152592227035', '32.29516166704849', '6.132054052143401', '10.278026917685276', '3.4043689462180344', '45.198949279209565', '7.358108674284271', '9.243644939453327', '3.1732228501899695', '40.97542639740033', '8.184831241001058', '59.76661197229052', '31.712272117308256', '51.470114545996005', '8.216717300547783', '7.225004681119739', '4.58857629051902', '4.1150764884412245', '4.659503001766675', '3.2861718006055445', '2.748686083196131', '22.35335846093518', '4.44023392165253', '3.373506657808422', '2.644152698303149', '2.783911350626482', '5.872009443506494', '25.33270588095256', '3.3170866339804554', '39.48809503821031', '8.42394784562503', '10.08035479727861', '3.4774770481196198', '3.8938540427263635', '7.444260433847584', '10.820329867706418', '4.5347379445592795', '62.230726505256065', '9.62408948960387', '9.522684381427613', '4.919066950957593', '57.37527171067458', '4.45800866573124', '2.66152468018943', '2.706039169029867', '57.06590902484876', '4.290759057178184', '3.52203269569794', '2.6888091446606666', '15.50337371500671', '5.920048583661086', '11.711450660408612', '3.2805851517693267', '47.86737147220323', '6.5731565665320595', '9.373518846481605', '3.173176662502165', '38.796959367678824', '7.542315609151928', '12.558067578417809', '4.281788739601974', '240.67604258592198', '9.267215088746639', '8.515571651620165', '5.345107179625519', '56.47751254348351', '4.37780531418251', '3.2989401182778737', '2.8286049495390384', '8.189857959552942', '4.385862859118825', '3.026033127627857', '2.641688119723445', '19.793301541584853', '6.698384882990574', '9.615131411122633', '3.378449333774964', '73.99932800117628', '12.108902448381308', '9.455862916158862', '3.942812134372467', '37.88501674836374', '7.510741756193898', '37.66389458727586', '4.135025806407364', '35.27833657950934', '7.750856610677771', '7.464662699643049', '9.027236985771015', '50.14848264930533', '4.455869386319377', '2.6580665928778178', '2.984008404613472', '12.854890777517177', '4.365321592553788', '3.0820172112339614', '2.846440678376233', '11.400107643743377', '5.779542478270605', '11.481780822808263', '3.61015641187722', '111.92438375904841', '7.451170879675302', '9.40266329167485', '3.3668869189511224', '41.44501410737554', '7.247233503260821', '10.976638924416404', '4.216463624744516', '65.08319382127931', '8.995762690171047', '26.150182289656502', '4.609345771890049', '56.67894510960906', '4.430335074726746', '2.8662756995958194', '3.039625256962062', '59.07930450312242', '4.350118026271868', '3.1096757067758505', '2.646577792208367', '11.393371376568737', '5.83191012215478', '11.194806277915575', '4.317638318499722', '51.02986516395958', '11.3925937088884', '14.456754754142063', '5.670374454225569', '40.42709959932607', '7.288911007650434', '12.192937800832922', '4.08955506011149', '52.61151345566741', '10.801239564631949', '12.420378302646187', '7.3660798893340775', '57.96648148737537', '4.433546020026891', '2.8123550332526803', '2.8549257418354905', '14.794822189462842', '4.1777485547418864', '3.3310081346019023', '2.944089911220377', '17.08075441042922', '5.426767791070172', '11.168265443935667', '3.372888471241089', '252.42758340371898', '6.157950901594378', '9.959163585731396', '6.293108730525996', '44.06405857971913', '7.188486032027791', '19.185129658810336', '4.468217219096012', '55.86213131603179', '7.990807798110759', '10.737548791454211', '5.411255971057117', '37.053731940576235', '4.407084035455943', '3.047721704057343', '2.87972028975404', '36.90483239058068', '4.361572381437478', '3.5000172062267376', '2.6168641126456396', '9.325998871170823', '5.885118106225415', '9.639838938012595', '3.448167129865449', '45.41456983729706', '6.126671443672269', '8.733090569599833', '3.7829915297863814', '54.47228275941417', '7.421182098353346', '60.50960100149301', '5.0560352077602335', '63.43547983018721', '9.335718514349178', '11.300522016403303', '5.50094151886128', '58.64878525583771', '4.41100437983064', '3.242136639495652', '2.6813764647982614', '60.36913500622947', '4.512329161506546', '3.15509197910383', '2.6725485892234477', '38.64363163935543', '6.321233143402111', '14.781998695693096', '3.4442346255178564', '47.69694129722181', '5.944341405834316', '10.058220206000929', '3.403602805098613', '38.71705470164507', '7.293355116732152', '13.650633528956641', '4.222734018564733', '43.19033859023573', '8.24066454693383', '7.383639160763762', '7.826148554901367', '60.03771193179802', '4.472791975389435', '2.812959590571917', '2.8622423310876024', '12.077922030113788', '4.2406217157732105', '2.9799529544169796', '2.8146069353534817', '50.94661776650721', '6.44840451188963', '9.798851909233889', '3.382944190644278', '257.7823883212407', '7.563897104448119', '9.823252651997686', '3.2218405856389416', '44.49484951742058', '7.6094995571195785', '11.553969980099321', '4.01763573696427', '62.59574763250758', '8.75355875536711', '8.673987808091', '5.23265022673141', '60.93869355817746', '4.4933637442227115', '2.709240260162066', '3.0910193866383278', '55.00607991052916', '4.4102553101114', '2.913959604093956', '2.6985178784166197', '45.766866681561616', '6.410407778038602', '12.318303836046878', '3.9268757750971854', '47.03565745462837', '7.163671382871711', '10.325424189057655', '3.398045327143315', '36.378092206367825', '7.3200761156850245', '8.031671847657208', '3.9246594388722587', '42.71943174408522', '9.851708816410287', '8.93151072490294', '4.824909191702076', '109.8091735507548', '4.439930745015612', '3.1304057322870014', '2.677554418589779', '15.458928329400326', '4.083942075999152', '3.7775597939895147', '2.6931263964011998', '4.81571523995401', '6.281677398597409', '11.375678984698133', '3.3957114800465593', '252.60892747957354', '7.0638453837875845', '9.920757974813178', '3.4678183988058504', '83.71584796859305', '7.544379404604523', '12.500247650145221', '5.04744831602112', '233.60317751680793', '9.40251697198172', '8.37189158785936', '4.515053407294432', '59.97054260039085', '4.4250550939528015', '2.893171780407415', '2.636571185715815', '3.9131797340840944', '4.394623426493596', '4.374765515687662', '2.7366606974329035', '28.820590889136238', '8.1087620680326', '10.900903924901074', '4.27478184179428', '63.55377193035113', '5.70422771713946', '9.183132823349451', '3.2955767327184797', '43.50291238375324', '7.136129647587879', '12.064940815687818', '4.018473311136369', '34.648397432873864', '14.942665234567581', '55.23779161122344', '44.06492169721011', '50.755867429670545', '4.43057329280734', '2.886165115020933', '3.0817503962440296', '11.322715864574922', '4.561110808327236', '3.0382224533027102', '2.6486635463809813', '10.956572366183346', '6.75562520872309', '12.238133157020622', '3.7227165311525297', '246.44454249187876', '5.930387517796292', '11.89659221031112', '3.266599597336168', '31.730182982203136', '7.526055397844813', '13.491687122848619', '4.433988077106596', '43.105299101683435', '8.26691191699548', '9.592719609765107', '5.445802105122584', '59.765719235540494', '4.504723380095372', '3.4640332185245084', '3.170715629673175', '7.782997581233745', '4.617877414637803', '4.4390933371028565', '2.6067056774258033', '37.970772427672244', '5.971478411342126', '11.75354765519577', '3.2835771972411476', '72.53511559857837', '5.231940448413807', '8.934793956808518', '3.9796406622271427', '41.918287367174365', '13.166440630994735', '67.7011416371259', '59.096029707931905', '51.945075047626496', '10.427249575296123', '32.56002641112964', '4.559420192971426', '20.644307600250002', '4.834576117565192', '3.889086996222604', '2.925105806821178', '6.717723944124384', '4.680221485655656', '3.253074280921347', '2.6800491164919684', '7.723786234738913', '5.960436860805324', '28.804582026570287', '3.5817610253954606', '72.43415743039861', '5.473838226326077', '10.754793178246622', '3.7579612967917018', '59.45543014993504', '7.276531941517282', '60.1708349156334', '5.268231819704405', '61.56902019325261', '9.049165506399493', '7.410483380181695', '4.784617632630416', '62.951627671630696', '4.3960556938292665', '3.207563439608164', '2.8088640123749653', '48.55834791197143', '4.359767615747385', '3.2014196156337484', '2.7030520907401767', '49.09554934441882', '5.6915550276640925', '24.152925205507316', '3.7542431515351202', '41.27580431852742', '6.217241767627764', '9.100137535043368', '3.2516243454462477', '43.69975630410921', '7.243216150941182', '12.289601813239655', '4.233564485023978', '62.192433599582564', '9.845572754848106', '8.838995573332307', '5.697664974810637', '59.8055985776689', '4.431900596126186', '2.8751207175805957', '2.7170175026330177', '53.26433178992528', '4.240163118603601', '4.494133448291583', '2.742306631511334', '9.388897876017692', '6.908516722076243', '12.991322156919791', '3.649815942251447', '45.08054232069423', '6.966663494831478', '9.382969031995387', '3.172943503646277', '41.57409953568658', '7.377687466814714', '8.809006789149155', '4.3056811842826965', '54.70005937218572', '9.807052406534563', '8.93688179954682', '7.774411750468674', '47.09893220265914', '4.536012657769309', '3.5300826547482385', '2.9484327275521154', '32.35559562794083', '4.028277055295884', '3.851806502947388', '2.6697532536555793', '14.71856961080526', '6.278662129225615', '11.251256975991614', '3.3851515141305084', '42.27600822167856', '5.832145219188732', '9.386645262820572', '3.317718956960738', '36.06899644351856', '7.2571810788786735', '10.854247543260891', '4.743178302812951', '61.67485387450227', '10.575266111801005', '8.622910610657254', '5.392540344710758', '37.317795615464675', '4.45027778592457', '3.5857140316661416', '3.796268082689982', '43.39462542619723', '4.357667358526707', '3.2638608384623837', '2.7208650766793263', '7.795816825924655', '6.386736234134303', '10.372068573505976', '4.638718775244769', '45.375740092354405', '6.691735262811438', '9.581103821291762', '3.2252369273941714', '78.41378940285566', '7.5192886985853535', '11.159243875514328', '4.134949030338444', '60.004726332896915', '11.193994924242661', '30.284437759626247', '4.168222477135837', '62.93817372561678', '4.474261305450116', '2.698160818878538', '2.7083479360543063', '48.319028724427874', '4.546738954621583', '3.0176588800347353', '2.6152113888907547', '55.40327212626474', '5.814039706140401', '11.503892613684402', '3.396613548725083', '44.52804258602736', '6.527257494002808', '8.790029886341092', '3.528167096248148', '44.50220701703234', '7.326831105795348', '48.30779143202651', '4.365398080315573', '35.63971081518128', '8.172194809553726', '7.936979390877208', '6.270469361613222', '57.122649135209194', '4.54181386058214', '4.134627540767686', '2.8193968454158567', '11.018966968786753', '4.011402277686426', '2.890984891624222', '2.803245005645617', '27.052590853256348', '5.820769470649057', '10.753886937421274', '3.4273242449581036', '169.3938971880806', '6.45586019629857', '8.980338859099115', '3.460051500822306', '38.3458595843719', '7.262760125124979', '26.04573842695222', '4.254014119293027', '4.338614090485852', '9.579935753018255', '8.264279705111356', '6.023205386523622', '46.51561202871322', '4.531478275422629', '2.8481304582655884', '2.7226478950814403', '2.64448310300545', '4.304963219802184', '3.3930331110648555', '2.619045431345587', '10.213144535950383', '5.567361746464152', '11.715712725274008', '3.2706961231935354', '3.310480877545807', '6.4940790491267215', '8.3870989303818', '3.1695143032685587', '39.89802476197974', '7.998781928034624', '50.36854688696387', '4.558946619931733', '35.393695474124144', '9.970132122128685', '10.481742635638156', '4.376496450545221', '57.39568730106933', '4.542741507302499', '3.8080298450400583', '2.7980615908989845', '6.6049809386883265', '4.288025341969147', '3.804260771009449', '2.681009135725468', '24.21711376772973', '6.602693948421483', '10.739813922979689', '3.187284571713203', '76.19020964366773', '6.5064641562323295', '10.123943833963796', '3.191371928961829', '41.566197388390755', '7.597053186799778', '14.76728549380443', '4.416074000252108', '61.99055096138149', '9.742136888768652', '31.762533198001442', '3.9632241112149904', '154.23408236374726', '4.50836797375623', '3.0116311954694557', '2.7293822636806997', '49.06944306882473', '4.239126489812353', '3.2576115262404772', '2.6332873632296927', '3.449488808570905', '6.8000541966439325', '10.533109958755729', '3.495419953118104', '45.781027813861606', '10.252971036453564', '10.360742667428962', '4.596874774577374', '65.54971485533736', '7.420765215091772', '13.99736770905381', '4.760049339055648', '55.91284698407492', '9.607276621247584', '35.73059048033859', '4.424066075069867', '53.03317228487234', '4.449749128156357', '2.736561826234255', '2.671904424651611', '40.75658636514689', '4.611007126245167', '2.931247271781671', '2.619795786545628', '30.636965993160253', '5.98305051826354', '11.261428084910454', '3.4475149127086704', '46.827881195302986', '5.785131780413337', '10.851560289766287', '3.2605134237667817', '41.0482586807766', '7.372066923133517', '11.697150987584102', '4.213687861364024', '61.07017887093883', '8.383304772632044', '7.511742448060101', '6.963047426775476', '78.2487841451803', '4.460036173996977', '2.6685918611245913', '2.65865267217284', '52.56701444226456', '4.292817335164664', '3.406178238884414', '2.6058021245385543', '5.105582117010086', '6.059022805400584', '11.17749099725709', '3.411135867966561', '44.78912422771378', '8.063826062045388', '8.41219182746158', '3.2811026006465633', '79.81129513427567', '7.310755735051138', '7.729144025901887', '4.588963835788698', '61.585937663841094', '9.30696853271491', '7.854957982668329', '6.363567598311559', '59.75481681687958', '4.489159216862172', '3.9583037830302663', '2.7515275495171734', '51.1623594356919', '4.267851128489445', '2.9537360439814706', '2.755943684125292', '29.409636861753157', '5.823531864027479', '11.317658532766881', '3.552016706946585', '45.68545102015777', '6.747065093875926', '9.528282855163978', '3.169389556412134', '39.0603146572688', '7.279110189936891', '10.215241133961275', '4.508182153369302', '43.78609074646913', '10.492992802175625', '29.360300891462927', '5.015834450453', '55.84807274514997', '4.4948424979984996', '2.922536872374082', '2.630241532093673', '12.023286052229253', '4.636123738768768', '4.134509703394896', '2.706433785268207', '35.6612350203473', '5.940195250820352', '10.500314230176054', '3.4156866067393516', '240.6406875089208', '5.3529099401391615', '11.099865595119253', '3.1537648140197425', '44.07518475215376', '7.579924773094336', '38.509588016192424', '6.1487036072502566', '66.1468157064164', '10.32201759833044', '9.344362573147293', '4.96777685974202', '183.01125259880436', '4.5217500873210295', '3.634742187782965', '3.031228110984491', '37.948822493024444', '4.238352219986885', '3.5277725156321127', '2.653100631250349', '3.404382746590933', '5.485394773278401', '25.852460051050862', '4.454265175602644', '49.054694507540894', '7.397637437760099', '10.94352297952065', '4.3689073632863', '62.358223558052075', '7.287217720320917', '9.83812893618711', '4.151660031702861', '51.77154732058909', '10.87189039166494', '25.017568499531333', '4.621519235421219', '34.439853156530646', '4.420595589064096', '3.3219816730520777', '2.7163517952056018', '20.3401830959203', '4.379379124945338', '3.0882224603882378', '2.734599145204395', '7.450882207678669', '5.599203689174554', '12.988856462609089', '5.550250712260407', '39.95747984529138', '9.28176800796517', '11.017006409844859', '3.8876222767674724', '132.39698325809474', '7.434879613091273', '80.32379436798368', '8.868541607405636', '229.9588464847579', '10.223519642306835', '8.861107440618449', '4.895174168509564', '61.83883786791371', '4.473642348671972', '4.020520987381271', '3.0149997855187927', '3.6804760994415293', '4.377286175315815', '3.753616701364278', '2.6212144485328923', '30.981025246664416', '5.764457021781907', '15.921558859462055', '8.973948666534879', '40.35632857018214', '9.416546074650286', '8.464596661434019', '3.284709031868699', '41.51502934033959', '7.870261011133127', '49.67259396483218', '5.8334018463892905', '44.63894059158939', '16.883613580462374', '66.2522897932402', '55.34638190740778', '62.42511525362715', '4.479413906969168', '2.7259459024778185', '2.8846798752665865', '19.946086675073776', '5.010554471783584', '5.839047297820981', '2.821838673431919', '31.644420460073736', '6.165717533992661', '11.470056619554226', '3.5500143470979904', '40.00668591608297', '9.996882339531776', '20.556631957263914', '3.3802136756469396', '39.763816304433966', '7.456935436755006', '69.02268576912054', '5.139137623523071', '206.07769101339275', '13.014216576753949', '51.50530234015098', '11.276981514580237', '57.22119146011969', '4.44050433626979', '3.3123138972611628', '2.786307946192335', '8.035388100549214', '4.648987479534467', '3.2283240994307842', '2.619053114877178', '34.13644606503256', '6.362128506995686', '28.565451602876234', '3.4481170242301142', '74.17375417798463', '5.369360736803537', '10.664301169819055', '3.5899291932987314', '40.49565548750021', '7.526369407179721', '8.336677100991425', '5.100721228529763', '5.266999219407801', '9.408196189327645', '46.92528222434676', '5.776254075994516', '63.63759732696921', '4.493205690657728', '3.640989331775323', '2.8657645961831926', '2.6394807081276506', '4.455188013633429', '3.467947849592607', '2.6266884605870797', '56.230928071219324', '6.096436587755971', '11.177852323126416', '4.251515982966517', '4.1472558151748835', '6.178822787504952', '7.649825684585747', '3.787622436662526', '41.30738506445395', '7.415657577952908', '11.716128971483055', '4.682605004539097', '46.12024609851545', '10.55261013679836', '24.683053469648815', '5.065342141573635', '34.392801986946466', '4.365628371006605', '2.9276673243807503', '4.007954309900703', '21.045166318610214', '4.436186773616843', '2.817341877193915', '2.7323192299171803', '10.569709949994756', '5.874828489968016', '11.03486329191318', '3.216758215401378', '113.99580824546396', '7.09094199323682', '10.397602842300655', '3.5282281751525395', '43.80509792586702', '7.486157739748374', '12.616807448980163', '5.199119950363709', '49.02121901289072', '11.661865330627844', '22.105516680895168', '4.430546495055335', '46.15948329493123', '4.4624705539102', '2.7489375070560587', '2.685112828039262', '7.2277244459397485', '4.523371747132156', '2.9406460846813682', '2.7311714348972718', '9.52668241507047', '7.922900881179702', '13.51548261400241', '5.201967573700332', '177.85032162093256', '6.445418013350647', '9.989131767372808', '3.311039834371346', '37.35736744954373', '7.187267413194108', '13.306855155439859', '4.235193500205858', '58.228542494055716', '8.659742835364984', '7.850223176320462', '6.450001597500271', '55.557478235719195', '4.389380504745363', '2.81948289323822', '2.869427249831925', '47.194362153447095', '4.299162026861052', '3.2618676476186983', '2.7069404205283756', '16.294724528723872', '5.829324206775296', '11.633582618689688', '3.2966768220251694', '46.05681729674451', '6.235766000986439', '9.114847188666756', '3.39838502366496', '41.32704001364067', '7.679128434414312', '13.505332355913295', '4.148078835712845', '57.43123234951919', '16.045531681038053', '62.06361408550124', '36.624753495527365', '54.634548744741096', '4.515249523466642', '4.324125763248433', '3.8996207975603596', '42.162801636855455', '4.956474796210222', '3.8744562284597057', '2.645262973815626', '20.06248051426363', '7.0043753678807095', '9.446255774585689', '3.237256851430271', '42.406726044204746', '6.746156890855866', '10.624170910445084', '3.312472165861847', '40.1616235480943', '7.512827696154161', '11.139718855109884', '4.546466652963527', '4.336050748451036', '9.025820361024442', '27.382139010292132', '5.7338115456445955', '62.83502832312311', '4.417627051514034', '2.7121443630097666', '2.7089047596875937', '2.686732564414133', '4.314527781138424', '3.161815589414991', '2.6607915685539147', '49.00395104177038', '6.5510431921078816', '11.168830089138254', '3.4214437205359065', '3.698875778986347', '6.354849422346841', '9.263098148716239', '3.1528940104443923', '37.083515630123195']
