# Supplementary material for: Predictions of bitcoin prices through machine learning based frameworks
Source: PeerJ Comput Sci. 2021 Mar 29;7:e413. doi: 10.7717/peerj-cs.413 (PMC8022579; doi:10.7717/peerj-cs.413)
Supplement: Supplemental Information 1 — File named README describes the files uploaded. [file peerj-cs-07-413-s001.zip › RESULTS/ETHEREUM/ANN_files/ETH_iperparameters_k_fold_3_day_1.txt]

 dayToBePredicted: 1:
 k_fold: 3:
 jMC: 1:
 k_foldCurrent: 1:
 FF
 n_epochs: 226
 n_neurons: 53
 n_batch: 77
 kernel_poly degree: 2
 kernel_rbf gamma: 76.22772694251772 
 LSTM
 n_epochs: 346
 n_neurons: 70
 n_batch: 9
 kernel_poly degree: 9
 kernel_rbf gamma: 22.49982373081661 
 k_foldCurrent: 2:
 FF
 LSTM
 k_foldCurrent: 3:
 FF
 LSTM('Took', 205, 'secs.')
 k_fold: 3:
 jMC: 2:
 k_foldCurrent: 1:
 FF
 n_epochs: 95
 n_neurons: 47
 n_batch: 16
 kernel_poly degree: 9
 kernel_rbf gamma: 87.84589660740913 
 LSTM
 n_epochs: 249
 n_neurons: 58
 n_batch: 87
 kernel_poly degree: 2
 kernel_rbf gamma: 53.79170431647207 
 k_foldCurrent: 2:
 FF
 LSTM
 k_foldCurrent: 3:
 FF
 LSTM('Took', 48, 'secs.')
 k_fold: 3:
 jMC: 3:
 k_foldCurrent: 1:
 FF
 n_epochs: 354
 n_neurons: 80
 n_batch: 97
 kernel_poly degree: 1
 kernel_rbf gamma: 40.5933202941027 
 LSTM
 n_epochs: 395
 n_neurons: 53
 n_batch: 24
 kernel_poly degree: 2
 kernel_rbf gamma: 41.5425885891793 
 k_foldCurrent: 2:
 FF
 LSTM
 k_foldCurrent: 3:
 FF
 LSTM('Took', 105, 'secs.')
 k_fold: 3:
 jMC: 4:
 k_foldCurrent: 1:
 FF
 n_epochs: 54
 n_neurons: 87
 n_batch: 32
 kernel_poly degree: 1
 kernel_rbf gamma: 37.45804445795101 
 LSTM
 n_epochs: 468
 n_neurons: 89
 n_batch: 85
 kernel_poly degree: 3
 kernel_rbf gamma: 36.166929317053565 
 k_foldCurrent: 2:
 FF
 LSTM
 k_foldCurrent: 3:
 FF
 LSTM('Took', 75, 'secs.')
 k_fold: 3:
 jMC: 5:
 k_foldCurrent: 1:
 FF
 n_epochs: 85
 n_neurons: 95
 n_batch: 19
 kernel_poly degree: 9
 kernel_rbf gamma: 75.64181470461061 
 LSTM
 n_epochs: 445
 n_neurons: 44
 n_batch: 54
 kernel_poly degree: 2
 kernel_rbf gamma: 69.18398751396049 
 k_foldCurrent: 2:
 FF
 LSTM
 k_foldCurrent: 3:
 FF
 LSTM('Took', 72, 'secs.')
 k_fold: 3:
 jMC: 6:
 k_foldCurrent: 1:
 FF
 n_epochs: 465
 n_neurons: 96
 n_batch: 22
 kernel_poly degree: 9
 kernel_rbf gamma: 57.8056103260988 
 LSTM
 n_epochs: 262
 n_neurons: 25
 n_batch: 98
 kernel_poly degree: 9
 kernel_rbf gamma: 12.22968750749142 
 k_foldCurrent: 2:
 FF
 LSTM
 k_foldCurrent: 3:
 FF
 LSTM('Took', 92, 'secs.')
 k_fold: 3:
 jMC: 7:
 k_foldCurrent: 1:
 FF
 n_epochs: 202
 n_neurons: 52
 n_batch: 45
 kernel_poly degree: 3
 kernel_rbf gamma: 14.612524297898275 
 LSTM
 n_epochs: 373
 n_neurons: 59
 n_batch: 23
 kernel_poly degree: 8
 kernel_rbf gamma: 64.59891456417088 
 k_foldCurrent: 2:
 FF
 LSTM
 k_foldCurrent: 3:
 FF
 LSTM('Took', 121, 'secs.')
 k_fold: 3:
 jMC: 8:
 k_foldCurrent: 1:
 FF
 n_epochs: 387
 n_neurons: 95
 n_batch: 36
 kernel_poly degree: 6
 kernel_rbf gamma: 93.9450528677456 
 LSTM
 n_epochs: 431
 n_neurons: 32
 n_batch: 80
 kernel_poly degree: 8
 kernel_rbf gamma: 48.3793776550701 
 k_foldCurrent: 2:
 FF
 LSTM
 k_foldCurrent: 3:
 FF
 LSTM('Took', 99, 'secs.')
 k_fold: 3:
 jMC: 9:
 k_foldCurrent: 1:
 FF
 n_epochs: 51
 n_neurons: 78
 n_batch: 10
 kernel_poly degree: 1
 kernel_rbf gamma: 81.6999293672948 
 LSTM
 n_epochs: 74
 n_neurons: 62
 n_batch: 78
 kernel_poly degree: 6
 kernel_rbf gamma: 20.50015677905857 
 k_foldCurrent: 2:
 FF
 LSTM
 k_foldCurrent: 3:
 FF
 LSTM('Took', 54, 'secs.')
 k_fold: 3:
 jMC: 10:
 k_foldCurrent: 1:
 FF
 n_epochs: 500
 n_neurons: 27
 n_batch: 59
 kernel_poly degree: 5
 kernel_rbf gamma: 94.87075385547905 
 LSTM
 n_epochs: 105
 n_neurons: 90
 n_batch: 51
 kernel_poly degree: 2
 kernel_rbf gamma: 94.43825330991874 
 k_foldCurrent: 2:
 FF
 LSTM
 k_foldCurrent: 3:
 FF
 LSTM('Took', 96, 'secs.')
 k_fold: 3:
 jMC: 11:
 k_foldCurrent: 1:
 FF
 n_epochs: 295
 n_neurons: 31
 n_batch: 59
 kernel_poly degree: 4
 kernel_rbf gamma: 76.5580112735927 
 LSTM
 n_epochs: 154
 n_neurons: 78
 n_batch: 11
 kernel_poly degree: 7
 kernel_rbf gamma: 23.913802173560818 
 k_foldCurrent: 2:
 FF
 LSTM
 k_foldCurrent: 3:
 FF
 LSTM('Took', 317, 'secs.')
 k_fold: 3:
 jMC: 12:
 k_foldCurrent: 1:
 FF
 n_epochs: 289
 n_neurons: 70
 n_batch: 58
 kernel_poly degree: 5
 kernel_rbf gamma: 74.09929501176089 
 LSTM
 n_epochs: 84
 n_neurons: 91
 n_batch: 80
 kernel_poly degree: 5
 kernel_rbf gamma: 25.219837179263887 
 k_foldCurrent: 2:
 FF
 LSTM
 k_foldCurrent: 3:
 FF
 LSTM('Took', 132, 'secs.')
 k_fold: 3:
 jMC: 13:
 k_foldCurrent: 1:
 FF
 n_epochs: 229
 n_neurons: 31
 n_batch: 81
 kernel_poly degree: 8
 kernel_rbf gamma: 78.54895914063745 
 LSTM
 n_epochs: 394
 n_neurons: 28
 n_batch: 68
 kernel_poly degree: 6
 kernel_rbf gamma: 11.902690216420641 
 k_foldCurrent: 2:
 FF
 LSTM
 k_foldCurrent: 3:
 FF
 LSTM('Took', 156, 'secs.')
 k_fold: 3:
 jMC: 14:
 k_foldCurrent: 1:
 FF
 n_epochs: 62
 n_neurons: 76
 n_batch: 85
 kernel_poly degree: 5
 kernel_rbf gamma: 69.57388383562729 
 LSTM
 n_epochs: 278
 n_neurons: 54
 n_batch: 61
 kernel_poly degree: 3
 kernel_rbf gamma: 72.04360898862514 
 k_foldCurrent: 2:
 FF
 LSTM
 k_foldCurrent: 3:
 FF
 LSTM('Took', 147, 'secs.')
 k_fold: 3:
 jMC: 15:
 k_foldCurrent: 1:
 FF
 n_epochs: 403
 n_neurons: 31
 n_batch: 7
 kernel_poly degree: 2
 kernel_rbf gamma: 38.39632410707567 
 LSTM
 n_epochs: 342
 n_neurons: 23
 n_batch: 93
 kernel_poly degree: 10
 kernel_rbf gamma: 39.301202601409 
 k_foldCurrent: 2:
 FF
 LSTM
 k_foldCurrent: 3:
 FF
 LSTM('Took', 445, 'secs.')
 k_fold: 3:
 jMC: 16:
 k_foldCurrent: 1:
 FF
 n_epochs: 342
 n_neurons: 53
 n_batch: 74
 kernel_poly degree: 7
 kernel_rbf gamma: 2.2381701486773933 
 LSTM
 n_epochs: 466
 n_neurons: 55
 n_batch: 26
 kernel_poly degree: 10
 kernel_rbf gamma: 29.970466721778898 
 k_foldCurrent: 2:
 FF
 LSTM
 k_foldCurrent: 3:
 FF
 LSTM('Took', 294, 'secs.')
 k_fold: 3:
 jMC: 17:
 k_foldCurrent: 1:
 FF
 n_epochs: 373
 n_neurons: 66
 n_batch: 21
 kernel_poly degree: 10
 kernel_rbf gamma: 44.87006598086761 
 LSTM
 n_epochs: 272
 n_neurons: 88
 n_batch: 5
 kernel_poly degree: 7
 kernel_rbf gamma: 11.923316563926326 
 k_foldCurrent: 2:
 FF
 LSTM
 k_foldCurrent: 3:
 FF
 LSTM('Took', 1697, 'secs.')
 k_fold: 3:
 jMC: 18:
 k_foldCurrent: 1:
 FF
 n_epochs: 195
 n_neurons: 50
 n_batch: 75
 kernel_poly degree: 1
 kernel_rbf gamma: 60.462960633424366 
 LSTM
 n_epochs: 348
 n_neurons: 93
 n_batch: 66
 kernel_poly degree: 1
 kernel_rbf gamma: 13.533658730884818 
 k_foldCurrent: 2:
 FF
 LSTM
 k_foldCurrent: 3:
 FF
 LSTM('Took', 242, 'secs.')
 k_fold: 3:
 jMC: 19:
 k_foldCurrent: 1:
 FF
 n_epochs: 426
 n_neurons: 78
 n_batch: 92
 kernel_poly degree: 3
 kernel_rbf gamma: 4.786494463236014 
 LSTM
 n_epochs: 252
 n_neurons: 61
 n_batch: 62
 kernel_poly degree: 2
 kernel_rbf gamma: 49.41199068754393 
 k_foldCurrent: 2:
 FF
 LSTM
 k_foldCurrent: 3:
 FF
 LSTM('Took', 182, 'secs.')
 k_fold: 3:
 jMC: 20:
 k_foldCurrent: 1:
 FF
 n_epochs: 284
 n_neurons: 99
 n_batch: 56
 kernel_poly degree: 1
 kernel_rbf gamma: 63.75006631486169 
 LSTM
 n_epochs: 345
 n_neurons: 74
 n_batch: 77
 kernel_poly degree: 5
 kernel_rbf gamma: 82.88182393780036 
 k_foldCurrent: 2:
 FF
 LSTM
 k_foldCurrent: 3:
 FF
 LSTM('Took', 232, 'secs.')
 k_fold: 3:
 jMC: 21:
 k_foldCurrent: 1:
 FF
 n_epochs: 330
 n_neurons: 82
 n_batch: 96
 kernel_poly degree: 6
 kernel_rbf gamma: 32.246270601347845 
 LSTM
 n_epochs: 279
 n_neurons: 79
 n_batch: 75
 kernel_poly degree: 10
 kernel_rbf gamma: 94.04735046474106 
 k_foldCurrent: 2:
 FF
 LSTM
 k_foldCurrent: 3:
 FF
 LSTM('Took', 216, 'secs.')
 k_fold: 3:
 jMC: 22:
 k_foldCurrent: 1:
 FF
 n_epochs: 89
 n_neurons: 50
 n_batch: 63
 kernel_poly degree: 4
 kernel_rbf gamma: 5.588206219740795 
 LSTM
 n_epochs: 199
 n_neurons: 35
 n_batch: 21
 kernel_poly degree: 1
 kernel_rbf gamma: 27.607794035808872 
 k_foldCurrent: 2:
 FF
 LSTM
 k_foldCurrent: 3:
 FF
 LSTM('Took', 209, 'secs.')
 k_fold: 3:
 jMC: 23:
 k_foldCurrent: 1:
 FF
 n_epochs: 299
 n_neurons: 52
 n_batch: 92
 kernel_poly degree: 9
 kernel_rbf gamma: 67.0480309608037 
 LSTM
 n_epochs: 338
 n_neurons: 55
 n_batch: 48
 kernel_poly degree: 6
 kernel_rbf gamma: 84.67769742543338 
 k_foldCurrent: 2:
 FF
 LSTM
 k_foldCurrent: 3:
 FF
 LSTM('Took', 207, 'secs.')
 k_fold: 3:
 jMC: 24:
 k_foldCurrent: 1:
 FF
 n_epochs: 427
 n_neurons: 47
 n_batch: 46
 kernel_poly degree: 2
 kernel_rbf gamma: 26.536679179280853 
 LSTM
 n_epochs: 139
 n_neurons: 36
 n_batch: 13
 kernel_poly degree: 6
 kernel_rbf gamma: 57.19115392216631 
 k_foldCurrent: 2:
 FF
 LSTM
 k_foldCurrent: 3:
 FF
 LSTM('Took', 294, 'secs.')
 k_fold: 3:
 jMC: 25:
 k_foldCurrent: 1:
 FF
 n_epochs: 125
 n_neurons: 83
 n_batch: 63
 kernel_poly degree: 3
 kernel_rbf gamma: 57.714816642616064 
 LSTM
 n_epochs: 204
 n_neurons: 37
 n_batch: 27
 kernel_poly degree: 5
 kernel_rbf gamma: 81.27158944122625 
 k_foldCurrent: 2:
 FF
 LSTM
 k_foldCurrent: 3:
 FF
 LSTM('Took', 214, 'secs.')
 k_fold: 3:
 jMC: 26:
 k_foldCurrent: 1:
 FF
 n_epochs: 297
 n_neurons: 74
 n_batch: 13
 kernel_poly degree: 10
 kernel_rbf gamma: 65.09690006988535 
 LSTM
 n_epochs: 487
 n_neurons: 56
 n_batch: 19
 kernel_poly degree: 6
 kernel_rbf gamma: 21.940990334281743 
 k_foldCurrent: 2:
 FF
 LSTM
 k_foldCurrent: 3:
 FF
 LSTM('Took', 606, 'secs.')
 k_fold: 3:
 jMC: 27:
 k_foldCurrent: 1:
 FF
 n_epochs: 410
 n_neurons: 81
 n_batch: 38
 kernel_poly degree: 3
 kernel_rbf gamma: 83.06270593388943 
 LSTM
 n_epochs: 118
 n_neurons: 90
 n_batch: 5
 kernel_poly degree: 6
 kernel_rbf gamma: 59.91212260504363 
 k_foldCurrent: 2:
 FF
 LSTM
 k_foldCurrent: 3:
 FF
 LSTM('Took', 756, 'secs.')
 k_fold: 3:
 jMC: 28:
 k_foldCurrent: 1:
 FF
 n_epochs: 465
 n_neurons: 64
 n_batch: 59
 kernel_poly degree: 6
 kernel_rbf gamma: 22.672076843975116 
 LSTM
 n_epochs: 171
 n_neurons: 81
 n_batch: 63
 kernel_poly degree: 3
 kernel_rbf gamma: 92.92953051507037 
 k_foldCurrent: 2:
 FF
 LSTM
 k_foldCurrent: 3:
 FF
 LSTM('Took', 271, 'secs.')
 k_fold: 3:
 jMC: 29:
 k_foldCurrent: 1:
 FF
 n_epochs: 292
 n_neurons: 45
 n_batch: 99
 kernel_poly degree: 10
 kernel_rbf gamma: 7.935077198632711 
 LSTM
 n_epochs: 156
 n_neurons: 48
 n_batch: 62
 kernel_poly degree: 7
 kernel_rbf gamma: 70.00163095850324 
 k_foldCurrent: 2:
 FF
 LSTM
 k_foldCurrent: 3:
 FF
 LSTM('Took', 189, 'secs.')
 k_fold: 3:
 jMC: 30:
 k_foldCurrent: 1:
 FF
 n_epochs: 415
 n_neurons: 100
 n_batch: 66
 kernel_poly degree: 3
 kernel_rbf gamma: 95.61895679646608 
 LSTM
 n_epochs: 209
 n_neurons: 64
 n_batch: 40
 kernel_poly degree: 10
 kernel_rbf gamma: 57.722444941687236 
 k_foldCurrent: 2:
 FF
 LSTM
 k_foldCurrent: 3:
 FF
 LSTM('Took', 284, 'secs.')
 k_fold: 3:
 jMC: 31:
 k_foldCurrent: 1:
 FF
 n_epochs: 253
 n_neurons: 72
 n_batch: 21
 kernel_poly degree: 9
 kernel_rbf gamma: 63.590875475834004 
 LSTM
 n_epochs: 248
 n_neurons: 46
 n_batch: 64
 kernel_poly degree: 9
 kernel_rbf gamma: 73.96996132386279 
 k_foldCurrent: 2:
 FF
 LSTM
 k_foldCurrent: 3:
 FF
 LSTM('Took', 315, 'secs.')
 k_fold: 3:
 jMC: 32:
 k_foldCurrent: 1:
 FF
 n_epochs: 412
 n_neurons: 99
 n_batch: 70
 kernel_poly degree: 3
 kernel_rbf gamma: 39.56332137317161 
 LSTM
 n_epochs: 482
 n_neurons: 48
 n_batch: 53
 kernel_poly degree: 2
 kernel_rbf gamma: 70.2404647959917 
 k_foldCurrent: 2:
 FF
 LSTM
 k_foldCurrent: 3:
 FF
 LSTM('Took', 334, 'secs.')
 k_fold: 3:
 jMC: 33:
 k_foldCurrent: 1:
 FF
 n_epochs: 240
 n_neurons: 46
 n_batch: 9
 kernel_poly degree: 2
 kernel_rbf gamma: 75.05792652425372 
 LSTM
 n_epochs: 254
 n_neurons: 76
 n_batch: 22
 kernel_poly degree: 7
 kernel_rbf gamma: 68.12528793609596 
 k_foldCurrent: 2:
 FF
 LSTM
 k_foldCurrent: 3:
 FF
 LSTM('Took', 682, 'secs.')
 k_fold: 3:
 jMC: 34:
 k_foldCurrent: 1:
 FF
 n_epochs: 296
 n_neurons: 67
 n_batch: 42
 kernel_poly degree: 3
 kernel_rbf gamma: 75.5353040089649 
 LSTM
 n_epochs: 67
 n_neurons: 42
 n_batch: 54
 kernel_poly degree: 3
 kernel_rbf gamma: 55.32319149916654 
 k_foldCurrent: 2:
 FF
 LSTM
 k_foldCurrent: 3:
 FF
 LSTM('Took', 182, 'secs.')
 k_fold: 3:
 jMC: 35:
 k_foldCurrent: 1:
 FF
 n_epochs: 128
 n_neurons: 46
 n_batch: 40
 kernel_poly degree: 2
 kernel_rbf gamma: 50.3657506399997 
 LSTM
 n_epochs: 212
 n_neurons: 100
 n_batch: 21
 kernel_poly degree: 8
 kernel_rbf gamma: 98.65323785833529 
 k_foldCurrent: 2:
 FF
 LSTM
 k_foldCurrent: 3:
 FF
 LSTM('Took', 426, 'secs.')
 k_fold: 3:
 jMC: 36:
 k_foldCurrent: 1:
 FF
 n_epochs: 59
 n_neurons: 30
 n_batch: 46
 kernel_poly degree: 2
 kernel_rbf gamma: 3.5523556305362955 
 LSTM
 n_epochs: 141
 n_neurons: 24
 n_batch: 75
 kernel_poly degree: 2
 kernel_rbf gamma: 72.23750590077381 
 k_foldCurrent: 2:
 FF
 LSTM
 k_foldCurrent: 3:
 FF
 LSTM('Took', 145, 'secs.')
 k_fold: 3:
 jMC: 37:
 k_foldCurrent: 1:
 FF
 n_epochs: 500
 n_neurons: 91
 n_batch: 44
 kernel_poly degree: 8
 kernel_rbf gamma: 2.432940017138696 
 LSTM
 n_epochs: 367
 n_neurons: 47
 n_batch: 94
 kernel_poly degree: 9
 kernel_rbf gamma: 39.96958881391991 
 k_foldCurrent: 2:
 FF
 LSTM
 k_foldCurrent: 3:
 FF
 LSTM('Took', 265, 'secs.')
 k_fold: 3:
 jMC: 38:
 k_foldCurrent: 1:
 FF
 n_epochs: 475
 n_neurons: 60
 n_batch: 63
 kernel_poly degree: 8
 kernel_rbf gamma: 74.71952560481151 
 LSTM
 n_epochs: 468
 n_neurons: 75
 n_batch: 56
 kernel_poly degree: 7
 kernel_rbf gamma: 73.42735932359864 
 k_foldCurrent: 2:
 FF
 LSTM
 k_foldCurrent: 3:
 FF
 LSTM('Took', 447, 'secs.')
 k_fold: 3:
 jMC: 39:
 k_foldCurrent: 1:
 FF
 n_epochs: 302
 n_neurons: 42
 n_batch: 77
 kernel_poly degree: 5
 kernel_rbf gamma: 37.396227592091 
 LSTM
 n_epochs: 405
 n_neurons: 47
 n_batch: 78
 kernel_poly degree: 5
 kernel_rbf gamma: 91.82077051756262 
 k_foldCurrent: 2:
 FF
 LSTM
 k_foldCurrent: 3:
 FF
 LSTM('Took', 243, 'secs.')
 k_fold: 3:
 jMC: 40:
 k_foldCurrent: 1:
 FF
 n_epochs: 289
 n_neurons: 40
 n_batch: 12
 kernel_poly degree: 7
 kernel_rbf gamma: 29.944390936999046 
 LSTM
 n_epochs: 422
 n_neurons: 44
 n_batch: 93
 kernel_poly degree: 3
 kernel_rbf gamma: 81.66525724328477 
 k_foldCurrent: 2:
 FF
 LSTM
 k_foldCurrent: 3:
 FF
 LSTM('Took', 389, 'secs.')
 k_fold: 3:
 jMC: 41:
 k_foldCurrent: 1:
 FF
 n_epochs: 126
 n_neurons: 86
 n_batch: 36
 kernel_poly degree: 7
 kernel_rbf gamma: 78.94284421342888 
 LSTM
 n_epochs: 69
 n_neurons: 68
 n_batch: 18
 kernel_poly degree: 10
 kernel_rbf gamma: 22.450750874657853 
 k_foldCurrent: 2:
 FF
 LSTM
 k_foldCurrent: 3:
 FF
 LSTM('Took', 266, 'secs.')
 k_fold: 3:
 jMC: 42:
 k_foldCurrent: 1:
 FF
 n_epochs: 222
 n_neurons: 39
 n_batch: 78
 kernel_poly degree: 3
 kernel_rbf gamma: 28.74392725351471 
 LSTM
 n_epochs: 286
 n_neurons: 56
 n_batch: 78
 kernel_poly degree: 9
 kernel_rbf gamma: 53.09221231723608 
 k_foldCurrent: 2:
 FF
 LSTM
 k_foldCurrent: 3:
 FF
 LSTM('Took', 229, 'secs.')
 k_fold: 3:
 jMC: 43:
 k_foldCurrent: 1:
 FF
 n_epochs: 53
 n_neurons: 59
 n_batch: 15
 kernel_poly degree: 1
 kernel_rbf gamma: 74.77827825843416 
 LSTM
 n_epochs: 439
 n_neurons: 91
 n_batch: 63
 kernel_poly degree: 4
 kernel_rbf gamma: 72.56638238748911 
 k_foldCurrent: 2:
 FF
 LSTM
 k_foldCurrent: 3:
 FF
 LSTM('Took', 424, 'secs.')
 k_fold: 3:
 jMC: 44:
 k_foldCurrent: 1:
 FF
 n_epochs: 107
 n_neurons: 49
 n_batch: 61
 kernel_poly degree: 2
 kernel_rbf gamma: 29.552492793857084 
 LSTM
 n_epochs: 360
 n_neurons: 47
 n_batch: 93
 kernel_poly degree: 6
 kernel_rbf gamma: 29.770278864792132 
 k_foldCurrent: 2:
 FF
 LSTM
 k_foldCurrent: 3:
 FF
 LSTM('Took', 213, 'secs.')
 k_fold: 3:
 jMC: 45:
 k_foldCurrent: 1:
 FF
 n_epochs: 433
 n_neurons: 35
 n_batch: 43
 kernel_poly degree: 9
 kernel_rbf gamma: 34.5730135187848 
 LSTM
 n_epochs: 490
 n_neurons: 30
 n_batch: 24
 kernel_poly degree: 2
 kernel_rbf gamma: 19.192462242498664 
 k_foldCurrent: 2:
 FF
 LSTM
 k_foldCurrent: 3:
 FF
 LSTM('Took', 509, 'secs.')
 k_fold: 3:
 jMC: 46:
 k_foldCurrent: 1:
 FF
 n_epochs: 195
 n_neurons: 27
 n_batch: 36
 kernel_poly degree: 6
 kernel_rbf gamma: 96.01217106330868 
 LSTM
 n_epochs: 61
 n_neurons: 71
 n_batch: 28
 kernel_poly degree: 6
 kernel_rbf gamma: 32.682390449360845 
 k_foldCurrent: 2:
 FF
 LSTM
 k_foldCurrent: 3:
 FF
 LSTM('Took', 281, 'secs.')
 k_fold: 3:
 jMC: 47:
 k_foldCurrent: 1:
 FF
 n_epochs: 326
 n_neurons: 61
 n_batch: 36
 kernel_poly degree: 8
 kernel_rbf gamma: 69.34903114780471 
 LSTM
 n_epochs: 172
 n_neurons: 83
 n_batch: 20
 kernel_poly degree: 2
 kernel_rbf gamma: 66.77620891090663 
 k_foldCurrent: 2:
 FF
 LSTM
 k_foldCurrent: 3:
 FF
 LSTM('Took', 560, 'secs.')
 k_fold: 3:
 jMC: 48:
 k_foldCurrent: 1:
 FF
 n_epochs: 270
 n_neurons: 33
 n_batch: 36
 kernel_poly degree: 8
 kernel_rbf gamma: 32.66979469286199 
 LSTM
 n_epochs: 446
 n_neurons: 93
 n_batch: 59
 kernel_poly degree: 7
 kernel_rbf gamma: 43.33351370216331 
 k_foldCurrent: 2:
 FF
 LSTM
 k_foldCurrent: 3:
 FF
 LSTM('Took', 532, 'secs.')
 k_fold: 3:
 jMC: 49:
 k_foldCurrent: 1:
 FF
 n_epochs: 413
 n_neurons: 52
 n_batch: 46
 kernel_poly degree: 3
 kernel_rbf gamma: 43.89109836893846 
 LSTM
 n_epochs: 119
 n_neurons: 33
 n_batch: 67
 kernel_poly degree: 7
 kernel_rbf gamma: 17.830398415979072 
 k_foldCurrent: 2:
 FF
 LSTM
 k_foldCurrent: 3:
 FF
 LSTM('Took', 297, 'secs.')
 k_fold: 3:
 jMC: 50:
 k_foldCurrent: 1:
 FF
 n_epochs: 178
 n_neurons: 69
 n_batch: 6
 kernel_poly degree: 7
 kernel_rbf gamma: 3.506257621843624 
 LSTM
 n_epochs: 429
 n_neurons: 31
 n_batch: 15
 kernel_poly degree: 2
 kernel_rbf gamma: 70.75391099040432 
 k_foldCurrent: 2:
 FF
 LSTM
 k_foldCurrent: 3:
 FF
 LSTM('Took', 871, 'secs.')
 k_fold: 3:
 jMC: 51:
 k_foldCurrent: 1:
 FF
 n_epochs: 151
 n_neurons: 44
 n_batch: 13
 kernel_poly degree: 5
 kernel_rbf gamma: 42.901851809762675 
 LSTM
 n_epochs: 313
 n_neurons: 20
 n_batch: 23
 kernel_poly degree: 3
 kernel_rbf gamma: 21.678286497965484 
 k_foldCurrent: 2:
 FF
 LSTM
 k_foldCurrent: 3:
 FF
 LSTM('Took', 534, 'secs.')
 k_fold: 3:
 jMC: 52:
 k_foldCurrent: 1:
 FF
 n_epochs: 380
 n_neurons: 67
 n_batch: 5
 kernel_poly degree: 2
 kernel_rbf gamma: 3.8231661381763273 
 LSTM
 n_epochs: 442
 n_neurons: 64
 n_batch: 23
 kernel_poly degree: 8
 kernel_rbf gamma: 56.604022510372005 
 k_foldCurrent: 2:
 FF
 LSTM
 k_foldCurrent: 3:
 FF
 LSTM('Took', 1587, 'secs.')
 k_fold: 3:
 jMC: 53:
 k_foldCurrent: 1:
 FF
 n_epochs: 212
 n_neurons: 24
 n_batch: 98
 kernel_poly degree: 4
 kernel_rbf gamma: 90.52992231953291 
 LSTM
 n_epochs: 92
 n_neurons: 23
 n_batch: 90
 kernel_poly degree: 5
 kernel_rbf gamma: 87.5633848544044 
 k_foldCurrent: 2:
 FF
 LSTM
 k_foldCurrent: 3:
 FF
 LSTM('Took', 233, 'secs.')
 k_fold: 3:
 jMC: 54:
 k_foldCurrent: 1:
 FF
 n_epochs: 473
 n_neurons: 73
 n_batch: 100
 kernel_poly degree: 2
 kernel_rbf gamma: 5.524476320984911 
 LSTM
 n_epochs: 112
 n_neurons: 87
 n_batch: 97
 kernel_poly degree: 6
 kernel_rbf gamma: 89.72020168072065 
 k_foldCurrent: 2:
 FF
 LSTM
 k_foldCurrent: 3:
 FF
 LSTM('Took', 323, 'secs.')
 k_fold: 3:
 jMC: 55:
 k_foldCurrent: 1:
 FF
 n_epochs: 472
 n_neurons: 22
 n_batch: 74
 kernel_poly degree: 1
 kernel_rbf gamma: 32.64464470536348 
 LSTM
 n_epochs: 453
 n_neurons: 92
 n_batch: 58
 kernel_poly degree: 10
 kernel_rbf gamma: 12.617830772918008 
 k_foldCurrent: 2:
 FF
 LSTM
 k_foldCurrent: 3:
 FF
 LSTM('Took', 686, 'secs.')
 k_fold: 3:
 jMC: 56:
 k_foldCurrent: 1:
 FF
 n_epochs: 193
 n_neurons: 96
 n_batch: 23
 kernel_poly degree: 4
 kernel_rbf gamma: 78.65074387305697 
 LSTM
 n_epochs: 196
 n_neurons: 25
 n_batch: 49
 kernel_poly degree: 3
 kernel_rbf gamma: 54.84049353114715 
 k_foldCurrent: 2:
 FF
 LSTM
 k_foldCurrent: 3:
 FF
 LSTM('Took', 399, 'secs.')
 k_fold: 3:
 jMC: 57:
 k_foldCurrent: 1:
 FF
 n_epochs: 434
 n_neurons: 21
 n_batch: 17
 kernel_poly degree: 4
 kernel_rbf gamma: 71.4184018547117 
 LSTM
 n_epochs: 227
 n_neurons: 55
 n_batch: 98
 kernel_poly degree: 4
 kernel_rbf gamma: 22.583020483045516 
 k_foldCurrent: 2:
 FF
 LSTM
 k_foldCurrent: 3:
 FF
 LSTM('Took', 660, 'secs.')
 k_fold: 3:
 jMC: 58:
 k_foldCurrent: 1:
 FF
 n_epochs: 435
 n_neurons: 78
 n_batch: 69
 kernel_poly degree: 7
 kernel_rbf gamma: 99.79876791729205 
 LSTM
 n_epochs: 339
 n_neurons: 73
 n_batch: 74
 kernel_poly degree: 7
 kernel_rbf gamma: 37.32070160433823 
 k_foldCurrent: 2:
 FF
 LSTM
 k_foldCurrent: 3:
 FF
 LSTM('Took', 578, 'secs.')
 k_fold: 3:
 jMC: 59:
 k_foldCurrent: 1:
 FF
 n_epochs: 60
 n_neurons: 78
 n_batch: 6
 kernel_poly degree: 6
 kernel_rbf gamma: 35.39436087439477 
 LSTM
 n_epochs: 108
 n_neurons: 60
 n_batch: 90
 kernel_poly degree: 4
 kernel_rbf gamma: 17.486598115956063 
 k_foldCurrent: 2:
 FF
 LSTM
 k_foldCurrent: 3:
 FF
 LSTM('Took', 395, 'secs.')
 k_fold: 3:
 jMC: 60:
 k_foldCurrent: 1:
 FF
 n_epochs: 316
 n_neurons: 39
 n_batch: 61
 kernel_poly degree: 1
 kernel_rbf gamma: 64.42601229374993 
 LSTM
 n_epochs: 388
 n_neurons: 83
 n_batch: 63
 kernel_poly degree: 10
 kernel_rbf gamma: 21.612354536878648 
 k_foldCurrent: 2:
 FF
 LSTM
 k_foldCurrent: 3:
 FF
 LSTM('Took', 674, 'secs.')
