# Supplementary material for: Predictions of bitcoin prices through machine learning based frameworks
Source: PeerJ Comput Sci. 2021 Mar 29;7:e413. doi: 10.7717/peerj-cs.413 (PMC8022579; doi:10.7717/peerj-cs.413)
Supplement: Supplemental Information 1 — File named README describes the files uploaded. [file peerj-cs-07-413-s001.zip › RESULTS/ETHEREUM/ANN_files/ETH_MAPE AVG and STD for FFNN and SVR(rbf,lin,poly)+FFNN.txt]

 AVG STD MAPE in 3 kFold, for: 60 MC run,  1 nDay 
MC sim 1: 
6.027213780239397 1.1946217922874272 
8.593619530171852 4.065147272525712 
3.7232574879897533 0.39630475446421926 
47.9412319680766 28.97346946118063 

 AVG STD MAPE in 3 kFold, for: 60 MC run,  1 nDay 
MC sim 2: 
5.797550390290744 1.2071713376554316 
8.365722657109174 4.233969023310508 
3.4207617916570636 0.6424784508574948 
54.51872654073393 7.975456023625545 

 AVG STD MAPE in 3 kFold, for: 60 MC run,  1 nDay 
MC sim 3: 
5.989637691541716 1.2347777546308911 
7.245088156156203 3.185492900229252 
3.3358297787819997 0.5325596815517702 
3.315857142075483 0.5198705186025224 

 AVG STD MAPE in 3 kFold, for: 60 MC run,  1 nDay 
MC sim 4: 
6.241939133531005 1.7472236318158394 
22.40887347483969 22.20492387038999 
4.408496632803111 2.1034653049880694 
4.013878176544545 1.3183436116782907 

 AVG STD MAPE in 3 kFold, for: 60 MC run,  1 nDay 
MC sim 5: 
5.731242719762487 1.119002054279999 
8.611227420390732 4.115244167998257 
3.5755210038212866 0.620610616621939 
54.89539741999196 7.2784031981218495 

 AVG STD MAPE in 3 kFold, for: 60 MC run,  1 nDay 
MC sim 6: 
5.843984361115932 1.154484104372832 
8.405586241962581 3.994806910009994 
3.7218855638453054 0.2909558069929187 
54.83704317655589 5.680427674980956 

 AVG STD MAPE in 3 kFold, for: 60 MC run,  1 nDay 
MC sim 7: 
6.154679891097537 1.2887448056797095 
18.94125766008947 18.92637193648945 
3.669575371686941 0.7283379704917651 
88.75277404245638 92.7036911645646 

 AVG STD MAPE in 3 kFold, for: 60 MC run,  1 nDay 
MC sim 8: 
6.080049044602063 1.214471087239806 
8.591859462908971 4.352564350068809 
3.3750560027344036 0.5486604682645149 
47.68581300394978 6.84546197471841 

 AVG STD MAPE in 3 kFold, for: 60 MC run,  1 nDay 
MC sim 9: 
6.339214306182661 1.3379580609521007 
10.506502998072037 5.780981742538956 
3.726665148414605 0.46602898535012566 
3.387149183191486 0.5512475923807694 

 AVG STD MAPE in 3 kFold, for: 60 MC run,  1 nDay 
MC sim 10: 
6.2125899327120635 1.2716144526637703 
9.266664111279558 4.805257028092358 
3.802308465298305 0.8702006678397026 
41.62927682441872 9.660318313841893 

 AVG STD MAPE in 3 kFold, for: 60 MC run,  1 nDay 
MC sim 11: 
5.927453765080101 1.1880357635003052 
8.926105416493666 4.396133837527206 
3.649594740490016 0.8321383284072462 
38.92830020352361 14.432939463717862 

 AVG STD MAPE in 3 kFold, for: 60 MC run,  1 nDay 
MC sim 12: 
5.825495927321384 1.2998881712599322 
8.438430545719354 4.0613578706105145 
3.458292527640825 0.5900905837918211 
44.665434222421034 7.227370189216905 

 AVG STD MAPE in 3 kFold, for: 60 MC run,  1 nDay 
MC sim 13: 
6.173717655923222 1.3339450173139256 
9.126702425719094 4.699413372375086 
3.670467524520649 0.77728949247901 
52.487436874984915 4.502509900776451 

 AVG STD MAPE in 3 kFold, for: 60 MC run,  1 nDay 
MC sim 14: 
7.733655451295577 2.8895051805819993 
28.403116192933297 29.655739278989646 
26.23139386193641 32.54849997202655 
50.210929484539975 14.588886105945846 

 AVG STD MAPE in 3 kFold, for: 60 MC run,  1 nDay 
MC sim 15: 
6.0255042448941545 1.1673970670667368 
9.671968436382599 4.389494399154397 
5.5281641562980814 1.7931288193686405 
99.70695020318298 104.51640597199328 

 AVG STD MAPE in 3 kFold, for: 60 MC run,  1 nDay 
MC sim 16: 
6.012953833009761 1.2637542486203985 
22.53292305986139 15.196433945024344 
3.840977622911487 0.8545826660186814 
49.738949032380766 4.911652236770881 

 AVG STD MAPE in 3 kFold, for: 60 MC run,  1 nDay 
MC sim 17: 
6.097641506065153 1.2065694570735295 
8.179271697094352 3.7646256823867597 
3.948826535880006 1.1648112831713981 
57.67982037651194 9.954935924351963 

 AVG STD MAPE in 3 kFold, for: 60 MC run,  1 nDay 
MC sim 18: 
6.019527248991949 1.2270165360214675 
8.43364126424005 3.7321697646101137 
3.547597785939049 0.6208262447529032 
3.420487611208113 0.634731987994066 

 AVG STD MAPE in 3 kFold, for: 60 MC run,  1 nDay 
MC sim 19: 
5.933142024836901 1.2143759780066892 
36.73647953932358 30.45648088108496 
4.449626282967256 1.9299541984050794 
99.18546426783793 109.39650839669982 

 AVG STD MAPE in 3 kFold, for: 60 MC run,  1 nDay 
MC sim 20: 
5.794508268149198 1.1708158813221614 
8.14520733269587 3.8741861437633176 
3.306457240033739 0.536977379491365 
3.2584973258313874 0.5291607068778219 

 AVG STD MAPE in 3 kFold, for: 60 MC run,  1 nDay 
MC sim 21: 
6.016750428220519 1.2708456403171335 
7.531882927503026 2.8896707596633346 
3.4652980645354226 0.5855191270868733 
48.0996669380647 6.027691949470442 

 AVG STD MAPE in 3 kFold, for: 60 MC run,  1 nDay 
MC sim 22: 
6.238781228758076 1.4623898147503454 
29.461829884616208 23.242163973764647 
12.592681611494948 13.521583379398107 
37.77052268171383 11.948749232425467 

 AVG STD MAPE in 3 kFold, for: 60 MC run,  1 nDay 
MC sim 23: 
5.94077256107997 1.219220247555664 
8.397768402768152 4.0724188635596255 
3.507120755119491 0.7635546640962084 
55.721335667436016 5.940392808924292 

 AVG STD MAPE in 3 kFold, for: 60 MC run,  1 nDay 
MC sim 24: 
6.206168602108337 1.3379683608904993 
8.490713035939438 3.8627363222303575 
3.496281007638659 0.599082080881276 
107.62174284888374 97.84445682025132 

 AVG STD MAPE in 3 kFold, for: 60 MC run,  1 nDay 
MC sim 25: 
5.915384540261293 1.2508400106621962 
17.267914000987314 14.86520548708883 
3.576396874299352 0.4705068505283737 
53.35253703869164 42.41618128013133 

 AVG STD MAPE in 3 kFold, for: 60 MC run,  1 nDay 
MC sim 26: 
5.83649290004745 1.1499985334945275 
8.345906967309267 3.87570796725023 
3.857909066735433 0.5800864157847705 
58.39745449612044 5.757470576662258 

 AVG STD MAPE in 3 kFold, for: 60 MC run,  1 nDay 
MC sim 27: 
5.7164082729158325 1.1835528462161258 
8.72451942600709 4.201408828394128 
3.4391230910626898 0.5062065830164918 
106.61130634961641 104.257103754836 

 AVG STD MAPE in 3 kFold, for: 60 MC run,  1 nDay 
MC sim 28: 
5.82689605790305 1.1362486881009235 
10.624230100293424 6.624739156868178 
3.5987015462385004 0.657178860238621 
46.06051118130318 7.75275115908969 

 AVG STD MAPE in 3 kFold, for: 60 MC run,  1 nDay 
MC sim 29: 
6.051139873862032 1.2436519488883744 
26.17791211222725 24.729075337356992 
3.7272154326921174 0.9898853938051551 
57.16718537787949 6.812476781870015 

 AVG STD MAPE in 3 kFold, for: 60 MC run,  1 nDay 
MC sim 30: 
6.071517201337072 1.18192699780681 
8.754148342920816 4.48570680084988 
3.4893068467655373 0.5604873884316932 
104.35021631386341 109.23390551542349 

 AVG STD MAPE in 3 kFold, for: 60 MC run,  1 nDay 
MC sim 31: 
6.171090359793631 1.2833628276553188 
8.860504692102756 4.360779146328546 
3.6785102995665944 0.4170679578913528 
54.87916166588837 6.35301412803667 

 AVG STD MAPE in 3 kFold, for: 60 MC run,  1 nDay 
MC sim 32: 
6.013894753099348 1.19096319505672 
7.5125855215474475 3.3860715401181554 
3.3326417791695326 0.511077993578266 
103.59576251768635 105.95431801984118 

 AVG STD MAPE in 3 kFold, for: 60 MC run,  1 nDay 
MC sim 33: 
6.692732188863308 1.6199591564359186 
8.764774451817905 4.202877072994605 
3.9862671145104045 1.0051575980087406 
100.35670972708105 97.3146646818433 

 AVG STD MAPE in 3 kFold, for: 60 MC run,  1 nDay 
MC sim 34: 
6.10744271637277 1.1958579081606209 
9.06307969590979 4.368310443903311 
3.607646746177643 0.39097591262695913 
97.47188526310919 105.76912374446138 

 AVG STD MAPE in 3 kFold, for: 60 MC run,  1 nDay 
MC sim 35: 
6.000752396427437 1.2336273113658376 
9.5697559988563 4.37532247992077 
3.629426968006973 0.5707733742126769 
41.141137427165184 26.47140148973059 

 AVG STD MAPE in 3 kFold, for: 60 MC run,  1 nDay 
MC sim 36: 
7.98715120312175 3.691040488945266 
33.4649368866396 26.25876056912227 
21.867632180049515 26.325817314182288 
43.698985474049834 27.454943725803595 

 AVG STD MAPE in 3 kFold, for: 60 MC run,  1 nDay 
MC sim 37: 
5.78804755433688 1.177927264067829 
29.177107853582964 23.524956716556083 
3.94377966120483 1.0129381584629393 
50.46772414125049 8.393963736846915 

 AVG STD MAPE in 3 kFold, for: 60 MC run,  1 nDay 
MC sim 38: 
6.194544489714537 1.253845032589449 
9.38534822924668 4.6123312652370005 
3.5334659766361476 0.624570077906284 
53.51243590340069 6.988102867181538 

 AVG STD MAPE in 3 kFold, for: 60 MC run,  1 nDay 
MC sim 39: 
6.064120751269879 1.1699857355917263 
7.86344880662967 3.222286263766434 
3.5464218086551065 0.5657071823516852 
43.110554407268374 9.141156582780996 

 AVG STD MAPE in 3 kFold, for: 60 MC run,  1 nDay 
MC sim 40: 
6.031398366312516 1.1731368985843749 
8.270676716144337 3.318612225608101 
4.3927217202492335 0.42390695090879676 
50.1484064643513 8.19045974510783 

 AVG STD MAPE in 3 kFold, for: 60 MC run,  1 nDay 
MC sim 41: 
5.93586323672529 1.2461082579212022 
8.453765769359089 4.0722587465007445 
3.4133035050392784 0.5825270159883874 
50.95059921445071 6.586643423531359 

 AVG STD MAPE in 3 kFold, for: 60 MC run,  1 nDay 
MC sim 42: 
5.896471479008849 1.1382379246261949 
21.065435303405156 19.45187436245364 
3.537373056896511 0.6359313434298041 
72.01752499068287 69.5852649806075 

 AVG STD MAPE in 3 kFold, for: 60 MC run,  1 nDay 
MC sim 43: 
5.78720004900392 1.1258246740578062 
13.536527203497272 9.557502389582018 
3.415786045856001 0.6335397606084209 
3.431192690345703 0.6968732342865086 

 AVG STD MAPE in 3 kFold, for: 60 MC run,  1 nDay 
MC sim 44: 
6.381405794586201 1.4195727485654364 
21.638796884994537 20.511156460286628 
3.5147642608479734 0.7552532605975165 
39.39629535216007 28.548690779307925 

 AVG STD MAPE in 3 kFold, for: 60 MC run,  1 nDay 
MC sim 45: 
6.301825119066646 1.3092410642877808 
9.437342216009872 4.86137032841716 
3.5469587390169703 0.6895527238210359 
52.28034061468927 6.996168353940839 

 AVG STD MAPE in 3 kFold, for: 60 MC run,  1 nDay 
MC sim 46: 
5.951188287170556 1.2131214691955963 
9.331785873399506 4.795419799556623 
3.6264895588053094 0.8618241270108126 
47.83243818150826 6.228157032976264 

 AVG STD MAPE in 3 kFold, for: 60 MC run,  1 nDay 
MC sim 47: 
5.963708634177027 1.1907404879335113 
8.514411281988595 4.139059084091434 
3.4278254671678083 0.6349501381719349 
52.80877251363906 6.648910702650276 

 AVG STD MAPE in 3 kFold, for: 60 MC run,  1 nDay 
MC sim 48: 
5.874482271980263 1.1524752161953968 
7.668368780566344 3.0047513270321184 
3.6308360307508187 0.7521978422731354 
52.811249373230254 6.595225414195452 

 AVG STD MAPE in 3 kFold, for: 60 MC run,  1 nDay 
MC sim 49: 
5.904715979585248 1.136949347774859 
7.8793640788371375 3.50693775570612 
3.518036764067442 0.7700744164421546 
98.81668810253973 101.11957952914622 

 AVG STD MAPE in 3 kFold, for: 60 MC run,  1 nDay 
MC sim 50: 
5.862356544564588 1.2766318276189579 
22.665596751675412 14.41482549681662 
4.544732297945797 1.2743106875544281 
51.05011090232725 11.597929995105776 

 AVG STD MAPE in 3 kFold, for: 60 MC run,  1 nDay 
MC sim 51: 
5.769005666186523 1.1764367512112526 
8.716322357282758 4.025415469207126 
4.139420846389624 1.1569667573051954 
37.35640342060026 12.962943677556686 

 AVG STD MAPE in 3 kFold, for: 60 MC run,  1 nDay 
MC sim 52: 
5.890992994515051 1.2122266147721772 
33.421958071609005 33.51860539647716 
6.952496686486437 2.784563286630528 
91.33188371812719 99.16099919840629 

 AVG STD MAPE in 3 kFold, for: 60 MC run,  1 nDay 
MC sim 53: 
6.171797484031653 1.3843142093466674 
21.289532162288076 20.38485575165056 
4.08936535625129 1.262778668664585 
34.86390439424871 10.716666458421512 

 AVG STD MAPE in 3 kFold, for: 60 MC run,  1 nDay 
MC sim 54: 
6.086522760006827 1.246777991951943 
33.63348375641932 27.064453382207468 
3.7911875313151735 0.9906983739617772 
96.09561109730886 82.32299919159534 

 AVG STD MAPE in 3 kFold, for: 60 MC run,  1 nDay 
MC sim 55: 
6.038670561864474 1.2389574160335644 
7.718506251964388 3.1078049420278986 
4.072667269226491 0.9211398496509012 
4.017911914236778 1.0765719561993612 

 AVG STD MAPE in 3 kFold, for: 60 MC run,  1 nDay 
MC sim 56: 
5.885371479642511 1.2451915265746152 
8.55955319592566 3.992044971700623 
3.969105843280392 0.5990595990524937 
60.38707355419655 39.26501609058779 

 AVG STD MAPE in 3 kFold, for: 60 MC run,  1 nDay 
MC sim 57: 
6.623843058279426 1.538686554582468 
9.627075856679545 4.8773964797131875 
4.362066784034435 1.185786083894157 
78.03308835992101 72.614434235175 

 AVG STD MAPE in 3 kFold, for: 60 MC run,  1 nDay 
MC sim 58: 
5.8019907082382565 1.1423960574815037 
9.25330688912259 4.6004006095899745 
3.4670991906876503 0.5704455571279443 
50.49324064808244 5.4893638405854634 

 AVG STD MAPE in 3 kFold, for: 60 MC run,  1 nDay 
MC sim 59: 
6.399584441920555 1.3606031723412622 
9.091904631249138 3.7565775358151132 
3.761652161567825 0.38442656875866554 
47.333586676859795 7.140808118462874 

 AVG STD MAPE in 3 kFold, for: 60 MC run,  1 nDay 
MC sim 60: 
6.1604993132586925 1.2934347422335335 
8.3402311024193 3.979676044246546 
3.558938377729009 0.7564553361886588 
3.573886363950505 0.6791069544884903 
BEST JMC FFOneStage 5 
BEST JMC FFRbf 21 
BEST JMC FFLin 20 
BEST JMC FFPoly 20 
