# Supplementary material for: Predictions of bitcoin prices through machine learning based frameworks
Source: PeerJ Comput Sci. 2021 Mar 29;7:e413. doi: 10.7717/peerj-cs.413 (PMC8022579; doi:10.7717/peerj-cs.413)
Supplement: Supplemental Information 1 — File named README describes the files uploaded. [file peerj-cs-07-413-s001.zip › RESULTS/ETHEREUM/ANN_files/ETH_MAPE AVG and STD for LSTM and SVR(rbf,lin,poly)+LSTMNN.txt]

 AVG STD MAPE in 3 kFold, for: 60 MC run, 1 nDay 
MC sim 1: 
6.376899212385193 1.9958543603556522 
14.653345375280331 8.156494557268172 
4.392980264696034 1.3976547630639427 
48.07076180152726 11.576586066448504 

 AVG STD MAPE in 3 kFold, for: 60 MC run, 1 nDay 
MC sim 2: 
6.932723275090815 2.2242090179980423 
7.509071647239928 3.1854969657769194 
3.6534031655881822 0.7656890382329254 
40.59699754280581 30.09205458506829 

 AVG STD MAPE in 3 kFold, for: 60 MC run, 1 nDay 
MC sim 3: 
6.657890240346631 2.182298837658263 
6.758527586181924 2.7704672762872375 
3.516117364177534 0.7330247130840123 
74.81700376731537 59.371764405948 

 AVG STD MAPE in 3 kFold, for: 60 MC run, 1 nDay 
MC sim 4: 
7.481538360689998 2.5347915277403454 
8.758508111617882 4.22778385706322 
7.0656309352527 5.19348352494258 
53.02118456821842 44.52647776733706 

 AVG STD MAPE in 3 kFold, for: 60 MC run, 1 nDay 
MC sim 5: 
7.120532356323367 2.4301616627190072 
7.201719360701261 2.7348718842565645 
3.442286276079528 0.6153986718576483 
59.93514772821908 38.9485406277026 

 AVG STD MAPE in 3 kFold, for: 60 MC run, 1 nDay 
MC sim 6: 
8.291630702475247 3.772982530592135 
16.651584523916824 16.417423319389716 
4.417708389775292 2.149791190822126 
50.2608097219304 8.558803875522809 

 AVG STD MAPE in 3 kFold, for: 60 MC run, 1 nDay 
MC sim 7: 
6.736294413853824 2.2721731492782133 
6.809525524917795 2.298882131354091 
3.71763578780075 1.1790311870991979 
46.39429234195126 11.15759203126138 

 AVG STD MAPE in 3 kFold, for: 60 MC run, 1 nDay 
MC sim 8: 
6.917589531321685 2.432594407879147 
6.966446042737462 2.905036819001079 
3.849718046565298 1.1833347187832777 
37.21011287644137 14.16362055878959 

 AVG STD MAPE in 3 kFold, for: 60 MC run, 1 nDay 
MC sim 9: 
8.11711447802701 3.3952678301235637 
21.80466514654367 20.06068612465346 
13.952674114754265 15.52793038622767 
40.01234850984041 14.696646919825657 

 AVG STD MAPE in 3 kFold, for: 60 MC run, 1 nDay 
MC sim 10: 
6.533638220185703 1.7494962984431568 
12.76334600551833 9.09903454471715 
3.5977108030621445 0.6979942317725193 
35.91691599248969 27.292987030268975 

 AVG STD MAPE in 3 kFold, for: 60 MC run, 1 nDay 
MC sim 11: 
6.567105036754093 1.8181130149907683 
10.466763337038728 6.724626905311068 
4.389015397230905 1.1822944587919033 
44.01392074274625 12.059677522439793 

 AVG STD MAPE in 3 kFold, for: 60 MC run, 1 nDay 
MC sim 12: 
6.777823053972955 2.757599738821495 
19.786068761072837 18.192023653125446 
8.395952216518564 7.517670704645662 
32.925156615679334 14.586172478951793 

 AVG STD MAPE in 3 kFold, for: 60 MC run, 1 nDay 
MC sim 13: 
6.768744603887286 2.045910294837037 
16.948912781246094 16.872478558867233 
3.8011419648154026 1.1421048774285092 
36.80004834977564 16.35097080865082 

 AVG STD MAPE in 3 kFold, for: 60 MC run, 1 nDay 
MC sim 14: 
6.70375696479556 2.0460419951076645 
7.074140779893884 2.746395678220074 
3.8467313989881773 1.3385378366776064 
42.95024616012153 31.02680106465962 

 AVG STD MAPE in 3 kFold, for: 60 MC run, 1 nDay 
MC sim 15: 
8.141732851793831 3.6930351200845806 
8.080646208872166 3.6409647496609003 
3.7152289154175975 1.0750901906164851 
54.16427993695464 7.346525138954006 

 AVG STD MAPE in 3 kFold, for: 60 MC run, 1 nDay 
MC sim 16: 
6.375212727382667 1.7845346276576957 
7.591968688265894 3.1446047414779574 
4.640360041688054 1.9506731158227733 
51.150811398350605 9.14556982103785 

 AVG STD MAPE in 3 kFold, for: 60 MC run, 1 nDay 
MC sim 17: 
8.18638749621339 3.0269457852946027 
19.951255632019485 13.226012064756052 
5.933998559913436 2.9560087155970813 
39.86083270347229 20.130733101600807 

 AVG STD MAPE in 3 kFold, for: 60 MC run, 1 nDay 
MC sim 18: 
6.357924732527304 1.869319767954579 
17.290168967089972 16.441858645815838 
4.096695475379401 1.5643000652492647 
4.140674129593997 1.6904967750946227 

 AVG STD MAPE in 3 kFold, for: 60 MC run, 1 nDay 
MC sim 19: 
6.549010787941161 1.6189342282157917 
6.388027613882271 2.574275974536607 
4.019205366783223 1.5250089041168335 
52.42263313043171 34.926297961413255 

 AVG STD MAPE in 3 kFold, for: 60 MC run, 1 nDay 
MC sim 20: 
6.544010832180553 1.8755361805816582 
6.802075792804078 2.416584250437926 
4.447883376281832 2.0095265605753174 
33.63436591792402 12.954131955013226 

 AVG STD MAPE in 3 kFold, for: 60 MC run, 1 nDay 
MC sim 21: 
6.872426869973843 1.9572573071163408 
7.295930533725048 2.492699077988519 
4.172428220753169 1.8092193647288577 
44.47849053044715 11.64428165457042 

 AVG STD MAPE in 3 kFold, for: 60 MC run, 1 nDay 
MC sim 22: 
7.026966355941781 1.8310515448153915 
6.89295537873559 2.748107900100119 
3.5700686789805958 0.7965030588225591 
3.5976139605980233 0.5824195485088562 

 AVG STD MAPE in 3 kFold, for: 60 MC run, 1 nDay 
MC sim 23: 
6.829335037771371 2.184845369388014 
7.472745307869052 2.7942393356308206 
3.593684252706808 0.9578212935970473 
37.22520159778671 17.130222362933413 

 AVG STD MAPE in 3 kFold, for: 60 MC run, 1 nDay 
MC sim 24: 
8.587326798748924 3.1893595166308772 
6.999155898468961 2.835526444909777 
3.976535811240477 1.1039237951195053 
38.05194361114403 14.976731566913923 

 AVG STD MAPE in 3 kFold, for: 60 MC run, 1 nDay 
MC sim 25: 
6.522449694302288 1.5302187468586386 
6.649781067517286 2.6439447516076116 
5.080188194366124 2.799060758377144 
34.33120146680808 16.599475676593674 

 AVG STD MAPE in 3 kFold, for: 60 MC run, 1 nDay 
MC sim 26: 
8.246158141777105 2.9235305333666872 
14.57220425019147 9.406601665445574 
4.308766006107995 1.252623303313168 
36.16647202850129 18.7316222389771 

 AVG STD MAPE in 3 kFold, for: 60 MC run, 1 nDay 
MC sim 27: 
7.045646340322738 2.7759275547076716 
8.570183340993161 3.8384990211572854 
5.534426177026817 1.8832946758933802 
39.70376482584124 16.973897428457846 

 AVG STD MAPE in 3 kFold, for: 60 MC run, 1 nDay 
MC sim 28: 
6.159683874406835 1.4818130320311838 
7.656885522426928 3.051134088549333 
3.937037204496379 1.1459941875977473 
33.61733785705374 18.590379957609194 

 AVG STD MAPE in 3 kFold, for: 60 MC run, 1 nDay 
MC sim 29: 
6.597463027230013 2.0225721415283435 
8.171278067169354 3.58305461858164 
3.8590309710611135 1.1987528941557821 
45.336490532279406 9.413261597047637 

 AVG STD MAPE in 3 kFold, for: 60 MC run, 1 nDay 
MC sim 30: 
6.68172778905172 1.7480947130233118 
6.728948255726142 2.8318607338145805 
4.620865358631264 2.272566843564024 
51.826393071908605 6.375769048988642 

 AVG STD MAPE in 3 kFold, for: 60 MC run, 1 nDay 
MC sim 31: 
6.775828482783407 1.7942292292707396 
7.304457200414203 3.1769127978343445 
3.7764044774304484 1.0685889214749078 
47.69455081536896 10.11904999758468 

 AVG STD MAPE in 3 kFold, for: 60 MC run, 1 nDay 
MC sim 32: 
6.999832092065675 2.3551159304920324 
7.543276164568543 2.693215843324224 
3.6619513289697085 0.8810562477374185 
66.11357891976729 44.633966727638445 

 AVG STD MAPE in 3 kFold, for: 60 MC run, 1 nDay 
MC sim 33: 
6.5004560385382595 2.1205713216935296 
7.3099299756321585 2.1017327598485362 
3.5157636124819387 0.7425325376202416 
44.09801529109344 12.723874763769016 

 AVG STD MAPE in 3 kFold, for: 60 MC run, 1 nDay 
MC sim 34: 
8.47805452023037 4.605223370819719 
23.390868758279094 22.807711416521858 
16.66006161364242 19.37980440889792 
31.14754092601901 16.253216619320927 

 AVG STD MAPE in 3 kFold, for: 60 MC run, 1 nDay 
MC sim 35: 
6.038909926682364 1.5952560931277786 
7.655535634558826 2.2901735495885416 
4.01071614825851 1.1592645357622853 
46.55159301012904 9.481756780795013 

 AVG STD MAPE in 3 kFold, for: 60 MC run, 1 nDay 
MC sim 36: 
6.860436429092618 2.5428427527363535 
15.522631290099204 12.430434987996346 
3.665810202085032 0.7700120254336364 
29.274507994974652 21.983342401039188 

 AVG STD MAPE in 3 kFold, for: 60 MC run, 1 nDay 
MC sim 37: 
6.542058296591548 1.9281670877336972 
6.570680176952937 2.4802782556675638 
3.579764689605614 0.880903263850983 
51.91564444005291 8.108569131859332 

 AVG STD MAPE in 3 kFold, for: 60 MC run, 1 nDay 
MC sim 38: 
7.017466456094394 2.28868084321959 
7.572032684539759 2.187704209486175 
3.8709717033227498 1.303576684864859 
36.92286532979106 20.843646708106505 

 AVG STD MAPE in 3 kFold, for: 60 MC run, 1 nDay 
MC sim 39: 
6.555824893673059 2.4140347061116354 
7.391777855104927 2.5098631667610958 
4.587294653694997 2.2691042916497897 
32.628832752327654 13.441180877230089 

 AVG STD MAPE in 3 kFold, for: 60 MC run, 1 nDay 
MC sim 40: 
7.208222911046383 2.564462670458664 
7.155958423470466 2.779790311713677 
3.7795474495947516 1.1589959162192696 
41.17580061474833 28.95844913722554 

 AVG STD MAPE in 3 kFold, for: 60 MC run, 1 nDay 
MC sim 41: 
7.422663790955684 2.786612915217195 
14.030708842000692 11.73223038057568 
3.437200320758246 0.6372686904466154 
54.28121762297129 7.568155735328533 

 AVG STD MAPE in 3 kFold, for: 60 MC run, 1 nDay 
MC sim 42: 
6.21315242784624 1.7072841823514144 
6.602767713866849 2.6589657807254876 
4.177921956027048 1.5037541191953872 
40.84036652427915 12.402124144004373 

 AVG STD MAPE in 3 kFold, for: 60 MC run, 1 nDay 
MC sim 43: 
6.792992673982387 2.163846239591168 
6.681470582186004 2.325816973542737 
3.937255040379256 1.492011087910964 
32.20892710888111 15.786258867655349 

 AVG STD MAPE in 3 kFold, for: 60 MC run, 1 nDay 
MC sim 44: 
6.921540540110054 2.3382045346267297 
8.136649080203801 3.0669416190349215 
3.416292505077506 0.710216519965956 
41.0596661523966 13.549830647074131 

 AVG STD MAPE in 3 kFold, for: 60 MC run, 1 nDay 
MC sim 45: 
8.078078138344857 2.7225478509952232 
15.126962463890294 12.115287264153553 
3.7311287496740193 0.8182583427163649 
74.41109534255185 61.87563581628514 

 AVG STD MAPE in 3 kFold, for: 60 MC run, 1 nDay 
MC sim 46: 
6.667805175968696 2.1330746914706396 
16.504466013962183 13.974160346228613 
3.434791761794092 0.746827745798635 
41.57279898626973 9.150732974805758 

 AVG STD MAPE in 3 kFold, for: 60 MC run, 1 nDay 
MC sim 47: 
6.913316056614032 1.8575569661014182 
6.443370838135365 2.1788538936674464 
4.283317383986865 1.9148059100817183 
54.38855379882202 34.854161238800636 

 AVG STD MAPE in 3 kFold, for: 60 MC run, 1 nDay 
MC sim 48: 
6.77396158502676 2.057298976703705 
6.778992293937925 2.789796057731501 
4.096300279616329 1.6120608328358979 
42.74158944530051 12.658892123088817 

 AVG STD MAPE in 3 kFold, for: 60 MC run, 1 nDay 
MC sim 49: 
6.827342160361185 2.6084722968939387 
14.864892063325692 10.636938892235365 
3.62534434991365 1.000041099853543 
45.19483083921701 8.279183126053203 

 AVG STD MAPE in 3 kFold, for: 60 MC run, 1 nDay 
MC sim 50: 
7.3193357520258076 2.484263066371412 
7.938552689433351 3.186488642955504 
3.996594951426223 0.9809498491105131 
82.92461963448245 74.75243322776386 

 AVG STD MAPE in 3 kFold, for: 60 MC run, 1 nDay 
MC sim 51: 
8.177679174858483 2.763142504548448 
13.040932456588143 9.066284130709583 
3.7479135524643623 0.776640522786344 
58.09590620743469 53.68170809742418 

 AVG STD MAPE in 3 kFold, for: 60 MC run, 1 nDay 
MC sim 52: 
8.005783964090979 2.586799662012732 
7.026440267805582 2.3198901945699273 
3.6003658829703853 0.9547958377770857 
44.77829748497257 12.807233351505321 

 AVG STD MAPE in 3 kFold, for: 60 MC run, 1 nDay 
MC sim 53: 
10.630350130592578 4.867808831584542 
30.8826563494417 25.72171653180077 
20.516144752162216 24.629751803848418 
44.61111733937829 13.025232908627794 

 AVG STD MAPE in 3 kFold, for: 60 MC run, 1 nDay 
MC sim 54: 
7.677521597697317 3.7850556475049175 
21.799309203133607 21.223539760373427 
5.828654607585382 3.8728843389241474 
43.95109767088416 9.735893316350278 

 AVG STD MAPE in 3 kFold, for: 60 MC run, 1 nDay 
MC sim 55: 
6.680735663488676 2.0529669421647827 
19.347685252841703 19.57489747267786 
4.063521657748041 1.3005207102249214 
53.7253034875475 9.286844129842033 

 AVG STD MAPE in 3 kFold, for: 60 MC run, 1 nDay 
MC sim 56: 
7.359912967884007 2.50425208107067 
12.632666063047795 9.065464377208578 
3.775296515547785 0.9683425875166757 
29.589203287602746 13.986986185378205 

 AVG STD MAPE in 3 kFold, for: 60 MC run, 1 nDay 
MC sim 57: 
7.543551697036882 3.0159515746374312 
11.678431510983115 7.914685357411098 
3.490919254774651 0.7053303496401655 
31.01451105318181 15.61333608435502 

 AVG STD MAPE in 3 kFold, for: 60 MC run, 1 nDay 
MC sim 58: 
6.398223621070824 1.783902203151995 
6.742312670868639 2.514616159317318 
4.185109013897868 1.6262078016548296 
37.72641425936124 16.229897032551357 

 AVG STD MAPE in 3 kFold, for: 60 MC run, 1 nDay 
MC sim 59: 
9.249387789368047 4.8608243023302435 
25.520747074802014 25.98622082429186 
14.194162878401613 15.863161488204994 
38.28621760236634 14.17614983059343 

 AVG STD MAPE in 3 kFold, for: 60 MC run, 1 nDay 
MC sim 60: 
6.565065854836569 1.9291125169688426 
13.269017582807786 10.285639164624845 
3.8491657082143007 1.3477038875401242 
49.64083166500556 10.522652206569193 
BEST JMC LSTMOneStage  35 
BEST JMC LSTMRbf  47 
BEST JMC LSTMLin 5 
BEST JMC LSTMPoly 22 
