# Supplementary material for: Predictions of bitcoin prices through machine learning based frameworks
Source: PeerJ Comput Sci. 2021 Mar 29;7:e413. doi: 10.7717/peerj-cs.413 (PMC8022579; doi:10.7717/peerj-cs.413)
Supplement: Supplemental Information 1 — File named README describes the files uploaded. [file peerj-cs-07-413-s001.zip › RESULTS/ETHEREUM/ANN_files/eth_SVR(poly)+FF_day_10.txt]

7.620859359055735
8.160126136264848
9.962068554833342
7.5453358631117196
7.830042517036528
7.5909760755830575
7.552845881359644
7.6285008569448465
8.456360852853258
7.561961911159874
8.10418767562101
8.497452922019164
9.49486133880294
8.65378897416613
7.902135466194365
8.773209832314521
9.928685338273898
8.168837857854971
7.588089944727804
7.902538983189415
8.775187779661811
7.903080884872346
10.755685707890093
8.920664002109998
10.943000561714577
7.538193244520144
7.534626691763717
8.500261587984525
8.537840930042256
7.51465310573088
10.375082762485546
8.98825531200226
7.65129043061854
8.270844544199564
11.103524055741003
7.553718286281104
7.857623602573679
8.366341070280235
8.121228077043503
7.894992019565193
