# Supplementary material for: Predictions of bitcoin prices through machine learning based frameworks
Source: PeerJ Comput Sci. 2021 Mar 29;7:e413. doi: 10.7717/peerj-cs.413 (PMC8022579; doi:10.7717/peerj-cs.413)
Supplement: Supplemental Information 1 — File named README describes the files uploaded. [file peerj-cs-07-413-s001.zip › RESULTS/ETHEREUM/ANN_files/eth_SVR(poly)+FF_day_20.txt]

6.932732986233326
7.383635366112358
12.575269756069401
10.258565898911378
8.835968476553214
7.205533320471473
10.526442919255159
6.944893595308215
7.443264162313701
7.301660226896824
8.127264281317945
6.887208615901966
8.644376547272563
8.831344481797483
11.2346853796345
9.07903009510941
12.011306274372549
7.088990580147586
7.277186207893591
6.865504701900521
8.197120188097424
7.0197326273740135
6.978436269425489
7.660416598217304
7.880879004577161
6.990155749454509
8.751470242431918
7.963417047172546
10.519513572000173
7.559177958539793
7.023640873240948
13.20363345038743
6.894375151891552
6.89601410460769
8.045117425657459
8.347226521748615
7.954326833453587
12.738105676678579
7.10402509866082
8.694791447216021
