# Supplementary material for: Predictions of bitcoin prices through machine learning based frameworks
Source: PeerJ Comput Sci. 2021 Mar 29;7:e413. doi: 10.7717/peerj-cs.413 (PMC8022579; doi:10.7717/peerj-cs.413)
Supplement: Supplemental Information 1 — File named README describes the files uploaded. [file peerj-cs-07-413-s001.zip › RESULTS/ETHEREUM/ANN_files/prices.csv]

close
8.172570
8.378510
9.725250
11.251600
10.254400
10.254700
9.867190
10.289800
10.325600
10.549600
9.717760
9.861330
9.769500
9.646660
9.904260
9.636500
10.302300
10.227800
10.397200
10.600600
10.909200
10.703200
10.820800
10.632500
10.570500
10.589100
10.537300
10.565000
10.484000
10.571200
10.727500
10.732100
10.821400
11.114500
11.433500
11.353000
11.389400
11.515300
11.431200
11.032200
11.278900
11.349500
11.399200
11.269500
13.025200
12.919700
12.903700
12.676500
12.810200
12.758500
12.430100
12.668400
12.599700
13.119400
13.069200
13.548700
14.520000
15.396500
15.817200
17.349701
19.030199
19.459000
18.618900
19.302299
19.605700
18.888599
16.651300
17.754700
19.332300
21.472500
23.437700
28.592899
28.654600
35.055901
46.345798
46.827999
34.160198
44.740101
43.390202
43.145100
42.342098
43.678398
53.107498
51.250000
50.521599
49.666901
50.774899
53.126099
52.205799
50.037300
50.699501
48.748699
44.356400
44.641899
45.304001
43.242100
42.162601
44.307098
43.266998
43.435200
43.407200
46.287300
50.219398
47.574100
49.101501
48.718498
48.304600
50.707500
48.305302
49.672199
48.224400
48.553001
48.489300
50.031502
49.891201
52.720299
62.167702
70.159203
68.376900
79.021202
76.296997
77.263802
79.718201
96.981400
94.398499
97.813499
94.007301
91.420403
91.162903
89.524902
89.879700
88.655403
90.835403
90.786499
92.414902
89.438004
89.860397
96.906303
129.526993
126.521004
157.936996
174.261002
181.951996
190.046005
174.445999
160.403000
157.757996
170.511002
194.908997
231.910995
230.669006
222.238998
223.774994
224.376007
245.332001
248.464005
264.466003
258.071014
261.665985
281.737000
337.667999
340.609009
401.489990
397.536987
359.053009
361.933014
370.226990
379.414001
371.458008
370.056000
359.005005
336.872009
336.371002
341.739014
323.696014
303.247986
272.691986
293.088013
327.927002
302.882996
294.915985
274.601013
287.987000
282.898010
273.303009
268.773987
270.549011
245.990997
251.697006
242.136993
215.356995
197.404007
230.774002
209.733002
199.662003
170.654999
157.363007
193.423996
234.391006
199.703003
227.264999
218.304993
229.475998
225.951004
224.710999
206.710007
203.953003
204.317993
193.123001
205.789001
197.977997
203.871002
226.768997
219.951996
225.341995
223.072998
256.506989
261.566986
269.179993
296.769012
296.027008
295.891998
308.864014
310.601013
298.063995
300.096985
289.817993
302.266998
301.457001
295.589996
297.470001
301.428009
321.591003
314.785004
317.519012
325.610992
331.915009
333.881989
347.893005
347.747009
370.666992
378.484985
383.041992
387.740997
348.984009
347.484009
295.170990
312.988007
334.338013
329.428009
296.497009
294.404999
288.747009
294.532013
291.463989
277.112000
213.908005
250.464005
246.522003
251.748993
293.497009
282.803986
283.742004
258.579987
264.309998
286.167999
282.483002
292.332001
287.437988
306.467010
299.154999
291.467010
301.464996
302.337006
297.475006
292.463013
292.657990
295.863007
308.588013
311.123993
308.608002
297.391998
299.869995
303.455994
304.135986
338.756989
339.627991
336.595001
333.384003
317.082001
314.319000
308.088013
304.006012
300.187012
295.446014
286.950012
298.328003
297.924988
296.527008
297.423004
296.298004
305.088013
307.751007
305.878998
291.694000
287.428986
305.710999
300.468994
296.263000
298.891998
294.658997
309.070007
320.884003
299.252991
314.681000
307.907990
316.716003
337.631012
333.356995
330.924011
332.394012
347.612000
354.385986
366.730011
360.401001
380.652008
410.165985
474.911011
466.276001
471.329987
480.355011
472.902008
427.523010
447.114014
466.540009
463.449005
465.852997
470.204010
463.281006
428.588013
434.407990
456.031006
473.502014
441.721008
515.135986
651.431030
702.767029
695.815979
684.447998
696.208984
719.974976
794.645020
826.822998
819.085999
821.062988
674.859985
719.387024
694.148010
765.833984
773.835999
762.841980
737.023010
753.591980
717.257019
756.732971
772.640991
884.443970
962.719971
980.921997
997.719971
1041.680054
1153.170044
1148.530029
1299.739990
1255.819946
1154.930054
1273.199951
1396.420044
1366.770020
1291.920044
1053.689941
1014.250000
1036.280029
1039.099976
1155.150024
1049.579956
1003.260010
986.229004
1058.780029
1056.030029
1055.170044
1107.069946
1246.010010
1182.359985
1071.130005
1118.310059
1036.790039
915.784973
964.018982
834.682007
697.950989
793.122009
757.067993
817.807007
883.864990
860.414978
814.659973
868.706970
845.257996
923.560974
936.976013
944.210022
974.114990
923.921021
943.864990
895.370972
849.971008
812.844971
864.189026
840.515015
844.809998
869.315002
878.265015
855.198975
872.200012
856.853027
857.224976
866.677979
853.684021
816.950989
752.830994
704.596008
728.916016
686.890015
723.338989
699.830994
690.827026
614.291016
611.304016
601.666016
552.778992
538.643982
556.726013
557.174988
561.731995
539.702026
539.619019
526.439026
524.286987
489.950989
450.115997
446.278992
385.967987
394.644989
396.457001
379.606995
386.424988
416.893005
380.542999
383.231995
370.285004
385.313995
400.507996
398.526001
414.243011
430.540009
492.941010
492.734985
501.477997
531.702026
511.147003
502.894012
524.789001
567.888977
615.718018
605.395020
621.859985
642.547974
708.158020
615.416016
662.809021
647.031982
683.677979
688.880981
669.924011
673.612976
687.148987
779.543030
785.624023
816.119995
792.310974
753.724976
752.856995
752.275024
727.276978
679.585999
686.047974
733.495972
730.549011
708.870972
707.049988
672.656982
694.367004
696.530029
715.369019
699.221985
647.741028
583.585022
601.755005
586.734009
587.280029
572.668030
516.036011
565.388000
559.590027
577.645020
580.043030
591.807983
618.328979
592.984985
609.302979
607.124023
605.187012
601.077026
597.562012
526.479004
533.283997
496.842987
477.493988
519.742004
491.003998
499.641998
500.447998
518.890991
537.956970
536.268005
527.367004
465.816986
474.519989
457.671997
460.309998
432.772003
442.364990
422.364990
436.009003
455.179993
453.917999
475.346985
464.195007
467.317993
474.411987
474.011993
491.660004
489.118988
476.682007
434.424011
446.518005
430.074005
434.027008
436.085999
449.850006
480.657990
501.002014
480.513000
469.618988
450.697998
462.436005
459.657013
450.852997
479.372986
472.493011
464.036987
469.665985
466.898010
466.665009
457.080994
433.867004
420.747009
412.621002
418.261993
407.252014
410.515991
406.657990
380.214996
356.613007
365.588013
334.175995
322.112000
319.570007
286.494995
278.932007
282.364014
288.045990
315.729004
295.812012
300.834015
274.315002
281.944000
271.341003
277.104004
282.967010
279.645996
275.196991
285.602997
296.498993
289.312012
284.105011
283.003998
295.341003
294.371002
289.259003
285.722992
232.330994
230.214996
217.203003
197.951004
196.923996
197.078995
185.065994
183.330994
211.354004
211.748993
223.074005
220.589005
197.875000
209.975006
209.968994
224.591003
246.584000
240.479996
244.330002
228.729996
218.505005
215.847000
228.494003
222.401993
231.634995
232.848007
230.768005
227.181000
220.488998
222.218002
227.600998
225.119995
226.119003
229.255005
227.981995
225.768997
189.498993
196.727005
199.841003
195.714996
209.703995
210.119995
207.082993
203.352005
203.727005
205.429993
205.141998
204.044006
204.335999
203.852005
202.718994
203.328995
204.210007
205.365997
197.246994
197.556000
197.380997
198.871994
200.634995
200.186005
207.485992
209.091003
218.451996
217.182999
212.231003
210.074005
212.533005
211.339996
210.417999
206.826004
181.397003
180.806000
175.177002
174.001007
177.067001
149.175003
130.339005
136.701004
126.706001
123.295998
113.494003
116.449997
108.334999
110.010002
122.438004
117.542648
113.171425
118.635559
116.388901
108.925018
110.214188
102.475555
91.761055
93.294563
92.159637
95.142059
91.685654
88.945305
90.593300
86.539314
84.308296
84.440811
85.262100
95.133827
101.112457
101.268578
116.216873
109.496231
116.759499
130.765259
140.238007
129.844345
131.865631
116.575912
137.647018
138.018341
139.859451
133.368271
140.819412
155.047684
149.135010
154.581940
155.638596
157.746201
151.699219
150.359634
150.803116
128.625183
127.548325
125.966530
116.897804
129.068726
122.032715
123.547058
123.741920
121.010262
124.519020
119.474831
117.157852
118.747551
117.452606
117.362885
116.378342
116.488739
113.405289
106.589973
105.598213
108.907539
107.061012
107.609787
110.430260
107.492668
107.821602
107.443520
104.919289
104.535301
119.267746
119.430885
124.806488
121.298393
122.572289
122.553604
121.390205
122.100388
123.260216
133.598877
146.098373
145.346176
149.554337
146.130844
149.092453
158.795425
135.852661
139.822861
138.089676
136.125961
136.746246
136.443619
134.206955
132.249420
127.774124
137.822388
138.789352
138.034500
135.127075
137.965332
136.758682
133.834030
134.442886
133.263077
133.711594
137.691788
142.398178
140.000549
139.374603
140.519196
140.686356
136.636063
137.181442
138.239868
136.986923
135.031021
135.460358
140.988159
139.416473
142.497421
142.092682
141.514099
141.830322
163.961746
161.458801
158.052536
165.514847
165.947205
174.531647
180.258820
176.114578
177.337479
165.497025
164.736328
164.513351
167.838516
161.574173
167.623444
166.950760
173.814026
173.708435
173.751266
170.046524
171.874664
171.447800
165.826096
154.459396
156.347092
158.434937
157.295074
155.201996
162.166031
160.818344
162.122787
167.952408
164.026581
163.450699
172.653214
169.798660
170.948166
170.289307
173.142746
194.304337
187.325317
196.846283
217.148575
247.153061
264.010010
243.764587
234.595230
261.292206
251.864410
255.215881
244.698914
245.965668
249.484985
251.759872
267.069641
272.862640
271.768707
269.455688
255.858948
268.113556
265.391266
270.225525
252.607925
241.338791
247.051010
249.474335
250.930359
245.738098
233.086700
247.520126
245.781830
260.903290
256.168793
264.087463
269.019318
269.223206
274.351105
265.051849
269.431793
271.695007
294.910278
309.380310
307.827789
310.424683
318.126312
336.753174
294.267639
311.226105
320.058929
290.695984
293.641113
291.596436
303.099976
284.523224
287.997528
287.547119
305.700562
313.251404
308.881012
290.002319
268.704041
276.276703
269.458801
227.578064
229.776001
199.188675
211.484970
226.566162
221.333420
229.119217
225.630768
217.560013
212.728516
217.046371
219.617996
219.629608
207.408310
211.186554
211.268051
210.522598
218.654144
217.808441
217.871567
222.490341
222.669724
234.215027
226.020645
226.391006
220.941864
210.488907
206.733536
216.092865
211.288071
208.709045
186.607742
188.502060
185.440079
185.687683
194.493530
203.091934
196.565414
186.891632
191.332916
194.706207
191.289566
186.842392
188.929382
187.516663
173.889969
169.516739
168.834869
172.469788
171.629425
178.347351
179.499329
175.992889
174.217133
169.956177
178.262619
181.355530
181.149475
179.787170
178.725494
181.016098
181.109726
188.105515
189.789124
197.113174
208.608749
211.393036
221.280853
218.050049
215.516205
211.545380
201.921310
168.110733
170.892700
166.727127
174.710999
174.572891
170.503479
179.872208
177.340424
180.710510
175.199341
176.985001
176.351517
173.059143
181.186340
182.021561
193.293259
191.659668
182.569687
180.826645
182.075150
186.960907
181.406067
176.013504
178.028351
173.621338
172.913025
175.534378
174.920990
172.300858
162.402786
162.168533
181.523209
179.835480
184.242218
182.662811
190.342575
184.692169
183.966919
183.969910
183.925720
182.425018
186.355194
189.304169
191.593842
187.976547
184.211472
185.028717
189.477280
185.489639
186.843414
188.258743
185.999634
180.521179
183.348358
185.119232
180.559601
177.455551
175.698349
161.462723
150.268173
153.417786
142.834702
146.476532
148.965073
153.010559
151.717575
155.304153
152.539688
151.185730
149.059158
147.956421
146.747742
149.248993
149.194443
148.768158
151.264725
148.225174
146.267044
143.608002
145.604004
144.944748
142.869232
143.114990
133.614029
122.603889
133.092194
129.321136
129.066055
128.130951
132.372513
128.614090
129.063889
126.454636
126.361221
127.214607
128.322708
134.757980
132.633484
129.610855
130.802002
127.410179
134.171707
135.069366
136.276779
144.304153
143.543991
141.258133
138.979202
143.963776
142.927109
145.873932
144.226593
165.955353
166.230682
164.391006
170.779953
175.365677
166.969849
167.120514
169.697159
168.294159
162.928558
163.051178
161.283936
168.077103
170.930893
176.370316
175.050339
184.690475
180.160172
183.673950
188.617538
189.865067
189.250595
204.230240
212.339081
222.726059
223.146515
228.578568
223.522705
235.851196
265.406128
268.099243
284.217499
264.728577
259.894714
266.363434
281.944580
259.763977
257.949463
265.600616
262.331726
273.754150
265.216431
247.817596
225.680267
226.753403
226.760498
219.848511
218.970596
230.569778
224.479630
224.517975
229.268188
243.525299
237.853088
200.689056
201.986328
200.767242
194.868530
112.347122
133.201813
123.306023
125.214302
110.605873
113.942749
114.842270
136.593857
132.737167
132.818710
123.321144
134.911606
138.761444
136.195892
138.361557
133.937943
130.986496
125.583733
132.904541
133.593567
135.634552
142.029144
142.091309
145.219391
143.546646
169.135880
165.101944
172.641739
170.807144
158.412445
158.216019
161.142426
156.279556
157.596390
153.286896
172.157379
171.638580
186.914001
181.614960
172.297165
172.737701
182.599579
185.028671
189.236938
195.515305
197.317535
197.224716
198.415390
216.968231
207.602051
