# Supplementary material for: Predictions of bitcoin prices through machine learning based frameworks
Source: PeerJ Comput Sci. 2021 Mar 29;7:e413. doi: 10.7717/peerj-cs.413 (PMC8022579; doi:10.7717/peerj-cs.413)
Supplement: Supplemental Information 1 — File named README describes the files uploaded. [file peerj-cs-07-413-s001.zip › RESULTS/ETHEREUM/ANN_files/statistics.txt]

Summary Statistics for ETH 
RSI PRICE---avg: RSI    52.08545
dtype: float64, std: RSI    17.609456
dtype: float64, min: RSI    10.768836
dtype: float64, max: RSI    94.536491
dtype: float64 
SMA PRICE---avg: SMA    292.260577
dtype: float64, std: SMA    233.617224
dtype: float64, min: SMA    10.79334
dtype: float64, max: SMA    1296.648023
dtype: float64 
EMA PRICE---avg: EMA    292.266638
dtype: float64, std: EMA    233.081713
dtype: float64, min: EMA    10.844067
dtype: float64, max: EMA    1302.171137
dtype: float64 
MOM PRICE---avg: MOM    1.415309
dtype: float64, std: MOM    76.066403
dtype: float64, min: MOM   -452.888001
dtype: float64, max: MOM    543.007019
dtype: float64 
MACD PRICE---avg: MACD    0.949157
dtype: float64, std: MACD    29.806687
dtype: float64, min: MACD   -94.24653
dtype: float64, max: MACD    173.304791
dtype: float64 
CLOSE PRICE---avg: close    292.593266
dtype: float64, std: close    234.344609
dtype: float64, min: close    11.0322
dtype: float64, max: close    1396.420044
dtype: float64 
