# Supplementary material for: Predictions of bitcoin prices through machine learning based frameworks
Source: PeerJ Comput Sci. 2021 Mar 29;7:e413. doi: 10.7717/peerj-cs.413 (PMC8022579; doi:10.7717/peerj-cs.413)
Supplement: Supplemental Information 1 — File named README describes the files uploaded. [file peerj-cs-07-413-s001.zip › RESULTS/ETHEREUM/BNN_files/BNN_k_fold_two_stages.txt]

[40.89859865453016, 97.19195142973915, 0.5134890013299035, 13296.449585049646][12.175235376631727, 31.773193671349166, 0.15060575250754207, 1517.858363602125][87.24204530469218, 247.098543760116, 0.990968100951176, 91273.5119450603][5.740018535430359, 17.467932661508414, 0.06529159399952143, 391.4930414233216][8.207870687758376, 25.723004808693904, 0.10125027185562722, 1071.383445981397][9.109755029283525, 29.768402447941714, 0.16028236896937467, 3243.9585923188706][7.680964236944729, 56.6524957923177, 0.10761253192938298, 7973.595903850434][3.822332096247752, 25.355492322972466, 0.05173702596723106, 1669.6813628990549][9252.399284199824, 108480.81755749421, 244.50285509432229, 93332549027.53763][24.738378673967663, 64.45403248462854, 0.2859172571509277, 5192.509390885909][13.501691661136073, 34.43944490867264, 0.1610512613868217, 1579.2391038501623][35.63626651034693, 98.29057916619401, 0.3867049782767125, 12114.912525321319][8.796128166771181, 27.165564888696917, 0.09745105242254865, 935.8889381461437][10.561829070587116, 32.86758128859926, 0.11844831887420522, 1421.8536496936479][8.467281261829106, 26.58377699196214, 0.11463713155114129, 1371.0269830244417][6.0643956193011155, 44.416492872507455, 0.0928148159200763, 5725.679733356462][3.069622263984817, 20.204171668359376, 0.041961629186835256, 1034.6799652072687][117.9615542218505, 1186.6489900311199, 2.1514494959931816, 6057442.699277386][27.631610681218955, 65.6377528362192, 0.34628218210272305, 6146.266332648089][12.008179782250762, 30.695949564678497, 0.14696086623594187, 1299.8047203993142][92.2403114608508, 261.6747070734506, 0.9707625719506068, 83852.76065734768][5.955184501709473, 18.304999892765927, 0.06958369627582207, 460.409445425201][4.82576421482628, 14.904556630884418, 0.05648441001768011, 309.88811326859326][9.22797985443962, 29.15936212651493, 0.11947818032318873, 1555.121012771656][7.006309178774744, 53.571837252604155, 0.10557257895033709, 7856.1915852228785][3.743365035392988, 23.199911982421877, 0.046089321133057755, 1246.1802720277994][1276.1607209254014, 14086.250949261419, 28.519361325646127, 1194173041.3874888][20.31128724599511, 50.08507055788951, 0.24741568623695234, 3368.7148847142444][13.628078098316108, 34.93350983407827, 0.16042819406259973, 1591.2939732639845][13.197779956583696, 32.50999689691632, 0.16547767645759823, 1496.8093150907785][6.016855953208595, 18.741769417680782, 0.0763118692649505, 606.4535392716781][9.58583905618076, 30.043042669120595, 0.11687983249369363, 1429.9516519618821][3.2769738875942247, 10.003533976299579, 0.04279157814665216, 163.72882331608298][10.754679994725194, 90.12549472619047, 0.1540683550362602, 22217.850364532613][3.1582536527058105, 20.367715375186012, 0.041718706667234456, 1013.8168456564734][3.69198851449129, 27.04244681607143, 0.05071433798484897, 2127.1657778650056]
